# Supplementary material for: A novel long non-coding RNA, AC012456.4, as a valuable and independent prognostic biomarker of survival in oral squamous cell carcinoma
Source: PeerJ. 2018 Aug 13;6:e5307. doi: 10.7717/peerj.5307 (PMC6095106; doi:10.7717/peerj.5307)
Supplement: Table S1 — The clinicopathological features of all OSCC patients from the TCGA database. [file peerj-06-5307-s001.xls]

## Sheet: Sheet1
age_at_initial_pathologic_diagnosis	alcohol_history_documented	anatomic_neoplasm_subdivision	days_to_last_followup	drugs-drug-measure_of_response	drugs-drug-therapy_types-therapy_type	ethnicity	follow_ups	follow_ups-follow_up-additional_pharmaceutical_therapy	follow_ups-follow_up-additional_radiation_therapy	follow_ups-follow_up-additional_surgery_locoregional_procedure	follow_ups-follow_up-additional_surgery_metastatic_procedure	follow_ups-follow_up-bcr_followup_barcode	follow_ups-follow_up-bcr_followup_uuid	follow_ups-follow_up-day_of_form_completion	follow_ups-follow_up-days_to_additional_surgery_locoregional_procedure	follow_ups-follow_up-days_to_additional_surgery_metastatic_procedure	follow_ups-follow_up-days_to_completion_of_curative_tx	follow_ups-follow_up-days_to_death	follow_ups-follow_up-days_to_last_followup	follow_ups-follow_up-days_to_new_tumor_event_after_initial_treatment	follow_ups-follow_up-disease_after_curative_tx	follow_ups-follow_up-followup_case_report_form_submission_reason	follow_ups-follow_up-followup_treatment_success	follow_ups-follow_up-lost_follow_up	follow_ups-follow_up-method_of_curative_tx	follow_ups-follow_up-month_of_form_completion	follow_ups-follow_up-new_neoplasm_event_occurrence_anatomic_site	follow_ups-follow_up-new_neoplasm_occurrence_anatomic_site_text	follow_ups-follow_up-new_tumor_event_after_initial_treatment	follow_ups-follow_up-new_tumor_events-new_tumor_event-additional_pharmaceutical_therapy	follow_ups-follow_up-new_tumor_events-new_tumor_event-additional_radiation_therapy	follow_ups-follow_up-new_tumor_events-new_tumor_event-days_to_new_tumor_event_additional_surgery_procedure	follow_ups-follow_up-new_tumor_events-new_tumor_event-days_to_new_tumor_event_after_initial_treatment	follow_ups-follow_up-new_tumor_events-new_tumor_event-new_neoplasm_event_occurrence_anatomic_site	follow_ups-follow_up-new_tumor_events-new_tumor_event-new_neoplasm_event_type	follow_ups-follow_up-new_tumor_events-new_tumor_event-new_neoplasm_occurrence_anatomic_site_text	follow_ups-follow_up-new_tumor_events-new_tumor_event-new_tumor_event_additional_surgery_procedure	follow_ups-follow_up-new_tumor_events-new_tumor_event-progression_determined_by	follow_ups-follow_up-new_tumor_events-new_tumor_event_after_initial_treatment	follow_ups-follow_up-patient_death_reason	follow_ups-follow_up-person_neoplasm_cancer_status	follow_ups-follow_up-primary_therapy_outcome_success	follow_ups-follow_up-radiation_therapy	follow_ups-follow_up-smokeless_tobacco_use_age_at_quit	follow_ups-follow_up-smokeless_tobacco_use_age_at_start	follow_ups-follow_up-smokeless_tobacco_use_at_diag	follow_ups-follow_up-smokeless_tobacco_use_per_day	follow_ups-follow_up-smokeless_tobacco_use_regularly	follow_ups-follow_up-targeted_molecular_therapy
61	YES	Oral Tongue	Not Available			NOT HISPANIC OR LATINO						TCGA-CV-6961-F39980	B0BE5190-F4B7-482E-99B9-D7BD05E93973	7			Not Available	76	Not Available		Not Available	Scheduled Follow-up Submission	Not Applicable	NO	Not Available	2				Not Available	Not Available	Not Available	Not Available	Not Available	Not Available	Not Available	Not Available	Not Available	NO	Unknown	WITH TUMOR	Complete Remission/Response	NO	Not Applicable	Not Applicable	NO	Not Applicable	NO	NO
52	YES	Oral Tongue	278	Not Available##Not Available##Not Available##Not Available	Chemotherapy##Chemotherapy##Chemotherapy##Chemotherapy	NOT HISPANIC OR LATINO		YES	NO	NO	NO	TCGA-BB-4224-F19772	d5e6fb54-aeb2-4b39-b2ef-b8b2ce894ef7	23	Not Available	Not Available		Not Applicable	Discrepancy	175		Scheduled Follow-up Submission	Not Available	Not Available		12	Oral Cavity	Not Available	YES												Not Available	Progressive Disease	YES						NO
74	YES	Oral Tongue	0			NOT HISPANIC OR LATINO						TCGA-HD-7831-F36843##TCGA-HD-7831-F66213	BE179040-77BB-43AB-B520-0E5122DA088E##0381B880-E9CD-4FFE-93BF-735F10721B37	15##3			Not Available##116	Not Applicable##Not Applicable	361##667		Not Available##NO	Scheduled Follow-up Submission##Scheduled Follow-up Submission	Complete Remission/Response##Progressive Disease	NO##NO	Not Available##Surgery	11##10				Not Available##Unknown	Not Available##Unknown	Not Available##Not Available	Not Available##667	Not Available##Distant Metastasis	Not Available##Distant Metastasis	Not Available##Lung	Not Available##NO	Not Available##Biopsy with Histologic Confirmation	NO##YES	Not Available##Not Available	TUMOR FREE##WITH TUMOR	Complete Remission/Response##Complete Remission/Response	YES##YES	Not Available##Not Available	Not Available##Not Available	Not Available##Unknown	Not Available##Not Available	Not Available##Unknown	NO##NO
60	YES	Oral Tongue	Not Available	Not Available	Chemotherapy	NOT HISPANIC OR LATINO		Not Available	Not Available	Not Available	Not Available	TCGA-CN-5367-F21295	3b764135-0d87-4744-bbb9-106676ee0cd3	8	Not Applicable	Not Applicable		352	Not Available	Not Applicable		Scheduled Follow-up Submission	Complete Remission/Response	Not Available		2	Not Available	Not Available	NO												TUMOR FREE	Complete Remission/Response	YES						YES
61	YES	Oral Tongue	110			NOT HISPANIC OR LATINO
51	YES	Oral Tongue	Not Available			NOT HISPANIC OR LATINO						TCGA-CV-6941-F50630	902E48CC-9E98-46F1-A2E2-444742559842	28			Not Available	342	Not Available		Not Available	Scheduled Follow-up Submission	Complete Remission/Response	NO	Not Available	10				Not Available	Not Available	Not Available	Not Available	Not Available	Not Available	Not Available	Not Available	Not Available	NO	Unknown	TUMOR FREE	Complete Remission/Response	YES	Not Available	Not Available	Not Available	Not Available	Not Available	NO
51	YES	Oral Tongue	14			NOT HISPANIC OR LATINO						TCGA-F7-A61W-F55514	8C1FC240-43BE-4D52-9422-08E79FDA4808	26			Not Available	Not Applicable	Not Available		Not Available	Scheduled Follow-up Submission	Not Available	YES	Not Available	1													Not Available	Not Available	Not Available	Unknown	Unknown	Not Available	Not Available	Not Available	Not Available	Not Available	Unknown
65	YES	Oral Tongue	Not Available			NOT HISPANIC OR LATINO		NO##Not Available	YES##Not Available	NO##Not Available	NO##Not Available	TCGA-CQ-5325-F10969##TCGA-CQ-5325-F10973	2035f819-c83f-4c34-9305-554c177c219c##37fdcb40-2496-4c7a-9c68-a390d956de28	5##29	Not Available##Not Available	Not Available##Not Available		654##654	Not Available##Not Available	204##589		Not Available##Not Available	Progressive Disease##Progressive Disease	Not Available##Not Available		4##4	Oral Cavity##Distant Metastasis	Not Available##left lung apex, C4 vertebral body, bilateral soft tissues of neck	YES##YES												WITH TUMOR##WITH TUMOR	Complete Remission/Response##Complete Remission/Response	NO##NO						NO##NO
19	NO	Oral Tongue	240	Not Available##Not Available	Chemotherapy##Chemotherapy	NOT HISPANIC OR LATINO		Not Available	Not Available	Not Available	Not Available	TCGA-CN-4737-F20697##TCGA-CN-4737-F56590	7cc9caa0-99c2-4bea-b355-df078404cf25##371886DE-D279-49CE-BC23-53FBB810C386	19##13	Not Applicable	Not Applicable	85	Not Applicable##Not Applicable	541##625	Not Applicable	NO	Scheduled Follow-up Submission##Scheduled Follow-up Submission	Complete Remission/Response##Complete Remission/Response	Not Available##YES	Surgery	1##2	Not Available	Not Available	NO	Not Available	Not Available	Not Available	Not Available	Not Available	Not Available	Not Available	Not Available	Not Available	NO	Not Available	TUMOR FREE##TUMOR FREE	Complete Remission/Response##Complete Remission/Response	YES##YES	Not Applicable	Not Applicable	NO	Not Applicable	NO	YES##YES
48	YES	Oral Tongue	Not Available			NOT HISPANIC OR LATINO						TCGA-CV-6959-F36006	83F4F61D-9DAE-4C9F-905E-C3F31A5DA53C	30			Not Available	256	Not Available		Not Available	Scheduled Follow-up Submission	Progressive Disease	NO	Not Available	7				YES	YES	Not Available	103	Not Available	Locoregional Recurrence	Rt. Neck mass, skin	NO	Biopsy with Histologic Confirmation	YES	Unknown	WITH TUMOR	Not Applicable	NO	Not Applicable	Not Applicable	NO	Not Applicable	NO	NO
45	YES	Oral Tongue	759			NOT HISPANIC OR LATINO		Not Available	Not Available	Not Available	Not Available	TCGA-CR-7372-F22015	ee2714cd-f914-4e9e-885a-e4b2bda80bc9	14	Not Applicable	Not Applicable		Not Applicable	759	Not Applicable		Scheduled Follow-up Submission	Not Available	Not Available		2	Not Available	Not Available	NO												TUMOR FREE	Complete Remission/Response	NO						NO
43	YES	Oral Tongue	423			HISPANIC OR LATINO						TCGA-BB-7863-F65323	A55C3F8F-8B1B-4675-873D-7E4268DD525F	22			42	Not Applicable	1025		NO	Scheduled Follow-up Submission	Complete Remission/Response	NO	Surgery	9				Not Available	Not Available	Not Available	Not Available	Not Available	Not Available	Not Available	Not Available	Not Available	NO	Not Available	TUMOR FREE	Complete Remission/Response	NO	Not Applicable	Not Applicable	NO	Not Applicable	NO	NO
24	NO	Oral Tongue	Not Available			HISPANIC OR LATINO						TCGA-CV-A465-F47155	B7BFE564-0B3F-43EE-897D-62075BA8F210	22			Not Available	215	Not Available		Not Available	Scheduled Follow-up Submission	Unknown	Not Available	Not Available	8				Not Available	Not Available	Not Available	Not Available	Not Available	Not Available	Not Available	Not Available	Not Available	NO	Unknown	Unknown	Complete Remission/Response	NO	Not Available	Not Available	Not Available	Not Available	Not Available	NO
69	YES	Oral Tongue	Not Available	Not Available	Chemotherapy	NOT HISPANIC OR LATINO		NO	YES	NO	NO	TCGA-BA-4074-F6180	832157f4-65f4-4794-9584-0c7f632ca6c5	10	Not Available	Not Available		462	Not Available	396		Not Available	Persistent Disease	Not Available		12	Distant Metastasis	bone (humerus)	YES												WITH TUMOR	Complete Remission/Response	YES						YES
49	YES	Oral Tongue	796	Complete Response	Chemotherapy	NOT HISPANIC OR LATINO		NO	NO	YES	Not Available	TCGA-CR-7382-F31298	9b8649dc-1a87-4f46-833f-611d6d37bddd	25	640	Not Available		Not Applicable	796	614		Scheduled Follow-up Submission	Complete Remission/Response	Not Available		4	Oral Cavity	Tongue	YES												TUMOR FREE	Complete Remission/Response	YES						YES
44	YES	Oral Tongue	216	Complete Response##Complete Response	Chemotherapy##Chemotherapy	NOT HISPANIC OR LATINO						TCGA-CR-7397-F48416	55D8E17A-3985-4950-9306-E5AC7DD206E6	12			99	Not Applicable	754		NO	Scheduled Follow-up Submission	Complete Remission/Response	NO	Concurrent Chemotherapy	9				Not Available	Not Available	Not Available	Not Available	Not Available	Not Available	Not Available	Not Available	Not Available	NO	Not Available	TUMOR FREE	Complete Remission/Response	YES	Not Applicable	Not Applicable	NO	Not Applicable	NO	YES
58	NO	Oral Tongue	114	Not Available##Clinical Progressive Disease##Clinical Progressive Disease##Clinical Progressive Disease	Chemotherapy##Targeted Molecular therapy##Targeted Molecular therapy##Vaccine	NOT HISPANIC OR LATINO		Not Available##YES	Not Available##NO	Not Available##NO	Not Available##NO	TCGA-CN-6996-F15417##TCGA-CN-6996-F33161##TCGA-CN-6996-F36138	ba9ca267-58bf-4e94-a34f-7ed677201d23##66860D6C-84D3-49E2-87E9-3EAEB124709C##35282A7E-88AA-4325-8B2F-0660D72D8852	22##22##19	Not Applicable##Not Available	Not Applicable##Not Available	119	Not Applicable##Not Applicable##530	114##432##Not Available	Not Applicable##350	NO	Not Available##Scheduled Follow-up Submission##Additional New Tumor Event	Complete Remission/Response##Progressive Disease##Progressive Disease	Not Available##Not Available##NO	Concurrent Chemotherapy	8##6##10	Not Available##Cervical Lymph Nodes	Not Available##SUPRASTERNAL NOTCH NODE	NO##YES	YES	NO	Not Available	447	Not Available	Locoregional Recurrence	soft tissue l neck	NO	Convincing Imaging	YES	Related to Head & Neck Cancer	TUMOR FREE##WITH TUMOR##WITH TUMOR	Complete Remission/Response##Progressive Disease##Not Available	YES##YES##Not Available	Not Applicable	Not Applicable	NO	Not Applicable	NO	YES##YES##Not Available
66	YES	Oral Tongue	Not Available			NOT HISPANIC OR LATINO
65	YES	Oral Tongue	Not Available			NOT HISPANIC OR LATINO						TCGA-CV-6952-F41287	5486FFA4-4B3A-429E-9862-81C2F4BE0F52	14			Not Available	185	Not Available		Not Available	Scheduled Follow-up Submission	Unknown	Not Available	Not Available	3				Not Available	Not Available	Not Available	Not Available	Not Available	Not Available	Not Available	Not Available	Not Available	NO	Unknown	TUMOR FREE	Unknown	YES	Not Applicable	Not Applicable	NO	Not Applicable	NO	NO
43	NO	Oral Tongue	1149	Not Available	Chemotherapy	NOT HISPANIC OR LATINO		Not Available	Not Available	Not Available	Not Available	TCGA-DQ-5624-F10154##TCGA-DQ-5624-F36205	fdbcb510-760a-4d46-bab6-e20ead7f616a##78F6EABD-B4C8-4A26-80AB-6365EAFCFA27	22##26	Not Applicable	Not Applicable	86	Not Applicable##Not Applicable	1149##1778	Not Applicable	NO	Not Available##Scheduled Follow-up Submission	Not Available##Complete Remission/Response	Not Available##NO	Concurrent Chemotherapy	3##10	Not Available	Not Available	NO	Not Available	Not Available	Not Available	Not Available	Not Available	Not Available	Not Available	Not Available	Not Available	NO	Not Available	Not Available##TUMOR FREE	Complete Remission/Response##Complete Remission/Response	YES##YES	Not Applicable	Not Applicable	NO	Not Applicable	NO	YES##YES
52	YES	Oral Tongue	985	Not Available	Chemotherapy	NOT HISPANIC OR LATINO		Not Available	Not Available	Not Available	Not Available	TCGA-CQ-6224-F19306##TCGA-CQ-6224-F36132##TCGA-CQ-6224-F62075	68b7fc5f-bcd0-4841-a94d-8dd3bdd9cb8e##58D2CA06-5838-4661-9FAE-526F4071687C##EF61214F-7FE5-460A-A4C8-F0E246FD9A73	5##19##18	Not Applicable	Not Applicable	103##103	Not Applicable##Not Applicable##Not Applicable	985##1350##1721	Not Applicable	NO##NO	Scheduled Follow-up Submission##Scheduled Follow-up Submission##Scheduled Follow-up Submission	Complete Remission/Response##Complete Remission/Response##Complete Remission/Response	Not Available##NO##NO	Surgery##Surgery	10##10##7	Not Available	Not Available	NO	Not Available##Not Available	Not Available##Not Available	Not Available##Not Available	Not Available##Not Available	Not Available##Not Available	Not Available##Not Available	Not Available##Not Available	Not Available##Not Available	Not Available##Not Available	NO##NO	Not Available##Not Available	TUMOR FREE##TUMOR FREE##TUMOR FREE	Complete Remission/Response##Complete Remission/Response##Complete Remission/Response	YES##YES##YES	Not Applicable##Not Applicable	Not Applicable##Not Applicable	NO##NO	Not Applicable##Not Applicable	NO##NO	YES##YES##YES
72	NO	Oral Tongue	351	Not Applicable##Not Applicable	Chemotherapy##Chemotherapy	HISPANIC OR LATINO						TCGA-IQ-A61L-F71476	C4D608E7-B2EB-410B-AD50-FC742EFE226A	25			Not Available	Not Applicable	416		Not Available	Scheduled Follow-up Submission	Partial Remission/Response	YES	Not Available	3				YES	YES	191	156	Oral Cavity	Locoregional Recurrence	Not Available	YES	Biopsy with Histologic Confirmation	YES	Not Available	WITH TUMOR	Partial Remission/Response	YES	Not Available	Not Available	Not Available	Not Available	Not Available	NO
50	YES	Oral Tongue	Not Available			NOT HISPANIC OR LATINO		NO	YES	NO	Not Available	TCGA-CQ-6219-F18541	da6f954c-0e6f-4ac1-8339-ac3b547bd497	30	Not Available	Not Available		479	Not Available	195		Scheduled Follow-up Submission	Progressive Disease	Not Available		9	Cervical Lymph Nodes	Not Available	YES												WITH TUMOR	Complete Remission/Response	NO						NO
64	YES	Oral Tongue	Not Available			NOT HISPANIC OR LATINO						TCGA-CV-A45T-F46751	E11852D8-3B9C-4553-B3E9-7C01A9E1AB21	15			Not Available	4856	Not Available		Not Available	Scheduled Follow-up Submission	Not Applicable	Not Available	Not Available	8				Not Available	Not Available	Not Available	Not Available	Not Available	Not Available	Not Available	Not Available	Not Available	NO	Unknown	TUMOR FREE	Not Available	NO	Not Applicable	Not Applicable	NO	Not Applicable	NO	NO
55	YES	Oral Tongue	588	Complete Response	Chemotherapy	NOT HISPANIC OR LATINO						TCGA-IQ-A61E-F70678	CE435E16-99A9-45A5-9CEF-11B7BECF4E9C	27			Not Available	Not Applicable	1147		Not Available	Scheduled Follow-up Submission	Complete Remission/Response	NO	Not Available	2				Not Available	Not Available	Not Available	Not Available	Not Available	Not Available	Not Available	Not Available	Not Available	NO	Not Available	TUMOR FREE	Complete Remission/Response	YES	Not Available	Not Available	Not Available	Not Available	Not Available	YES
73	YES	Oral Tongue	Not Available	Clinical Progressive Disease##Clinical Progressive Disease##Clinical Progressive Disease	Chemotherapy##Chemotherapy##Chemotherapy	NOT HISPANIC OR LATINO
50	YES	Oral Tongue	1478			NOT HISPANIC OR LATINO
65	NO	Oral Tongue	670			NOT HISPANIC OR LATINO						TCGA-CV-A6JT-F64447	85C25C66-6FB6-4528-9BC6-F900F709AFD7	3			Not Available	Not Applicable	852		Not Available	Scheduled Follow-up Submission	Complete Remission/Response	NO	Not Available	9				Not Available	Not Available	Not Available	Not Available	Not Available	Not Available	Not Available	Not Available	Not Available	NO	Not Available	TUMOR FREE	Complete Remission/Response	YES	Not Available	Not Available	Not Available	Not Available	Not Available	NO
70	YES	Oral Tongue	Not Available	Not Available	Chemotherapy	NOT HISPANIC OR LATINO		YES	YES	YES	NO	TCGA-CN-4736-F10920	315a7a7e-8a9a-4446-af26-4e3961f8fbb3	2	209	Not Available		395	Not Available	209		Not Available	Persistent Disease	Not Available		5	Cervical Lymph Nodes	R NECK	YES												WITH TUMOR	Complete Remission/Response	NO						NO
46	YES	Oral Tongue	5480			HISPANIC OR LATINO						TCGA-CV-A45R-F46834	31AC5C13-99A2-4BFE-9711-3F09B8066929	19			Not Available	Not Applicable	5480		Not Available	Scheduled Follow-up Submission	Unknown	NO	Not Available	8				Not Available	Not Available	Not Available	Not Available	Not Available	Not Available	Not Available	Not Available	Not Available	NO	Not Available	TUMOR FREE	Complete Remission/Response	YES	Not Available	Not Available	Not Available	Not Available	Not Available	NO
69	YES	Oral Tongue	Not Available	Complete Response##Complete Response	Chemotherapy##Chemotherapy	NOT HISPANIC OR LATINO						TCGA-CR-6493-F48388	89045348-D4AA-44C1-9BF3-FA614BC9D485	12			150	282	Not Available		NO	Scheduled Follow-up Submission	Stable Disease	NO	Concurrent Chemotherapy	9				NO	NO	Not Available	247	Oral Cavity	Locoregional Recurrence	Right gingiva	NO	Biopsy with Histologic Confirmation	YES	Related to Head & Neck Cancer	WITH TUMOR	Complete Remission/Response	YES	Not Applicable	Not Applicable	NO	Not Applicable	NO	YES
61	NO	Oral Tongue	1184	Not Available	Chemotherapy	NOT HISPANIC OR LATINO		Not Available	Not Available	Not Available	Not Available	TCGA-CQ-5327-F10923##TCGA-CQ-5327-F36122	66a6afda-3a1d-45a9-85c5-07152a280b18##D9111CDE-9246-4BCE-BEC4-FDB2AA0F54CC	7##19	Not Applicable	Not Applicable	99	Not Applicable##Not Applicable	1184##1660	Not Applicable	NO	Not Available##Scheduled Follow-up Submission	Complete Remission/Response##Complete Remission/Response	Not Available##NO	Surgery	4##10	Not Available	Not Available	NO	Not Available	Not Available	Not Available	Not Available	Not Available	Not Available	Not Available	Not Available	Not Available	NO	Not Available	TUMOR FREE##TUMOR FREE	Complete Remission/Response##Complete Remission/Response	YES##YES	Not Applicable	Not Applicable	NO	Not Applicable	NO	YES##YES
50	YES	Oral Tongue	954			NOT HISPANIC OR LATINO
82	NO	Oral Tongue	639			NOT HISPANIC OR LATINO						TCGA-CV-A45P-F47120##TCGA-CV-A45P-F70584	3DDA5980-7B9E-480C-B17B-8D535B90F39A##A32B96E7-559A-49D6-A103-2E45AC54677B	22##25			Not Available##Not Available	Not Applicable##Not Applicable	639##639		Not Available##Not Available	Scheduled Follow-up Submission##Not Available	Unknown##Unknown	YES##YES	Not Available##Not Available	8##2				Unknown##Not Available	Unknown##Not Available	Not Available##Not Available	639##Not Available	Oral Cavity##Not Available	Locoregional Recurrence##Not Available	Floor of mouth##Not Available	NO##Not Available	Convincing Imaging##Not Available	YES##Unknown	Not Available##Not Available	WITH TUMOR##Not Available	Not Available##Not Available	YES##Not Available	Not Available##Not Available	Not Available##Not Available	Not Available##Not Available	Not Available##Not Available	Not Available##Not Available	Unknown##Not Available
68	YES	Oral Tongue	379			NOT HISPANIC OR LATINO		Not Available	Not Available	Not Available	Not Available	TCGA-CR-6488-F28961	b3b478eb-86f1-4cd9-bc40-4972049d82d2	1	Not Applicable	Not Applicable		Not Applicable	379	Not Applicable		Scheduled Follow-up Submission	Not Available	Not Available		3	Not Available	Not Available	NO												TUMOR FREE	Complete Remission/Response	NO						NO
76	YES	Oral Tongue	393			Not Evaluated						TCGA-CQ-A4CE-F57645##TCGA-CQ-A4CE-F63810	C86B691F-2CCE-4C28-85DC-23286456AD0F##4ECD6C58-AB5D-4E6A-BAF1-EB156DBD8997	18##19			89##89	Not Applicable##Not Applicable	785##897		NO##NO	Scheduled Follow-up Submission##Scheduled Follow-up Submission	Complete Remission/Response##Complete Remission/Response	NO##NO	Surgery##Surgery	3##8				Not Available##Not Available	Not Available##Not Available	Not Available##Not Available	Not Available##Not Available	Not Available##Not Available	Not Available##Not Available	Not Available##Not Available	Not Available##Not Available	Not Available##Not Available	NO##NO	Not Available##Not Available	TUMOR FREE##TUMOR FREE	Complete Remission/Response##Complete Remission/Response	NO##NO	Not Applicable##Not Applicable	Not Applicable##Not Applicable	NO##NO	Not Applicable##Not Applicable	NO##NO	NO##NO
Not Available	YES	Oral Tongue	Completed			Not Evaluated						TCGA-CQ-A4CA-F57578	D8C287F2-3786-473F-8469-7AC952424D52	4			Completed	Not Applicable	Not Available		NO	Scheduled Follow-up Submission	Not Available	YES	Surgery	4													Not Available	Not Available	Not Available	Not Available	Not Available	Not Applicable	Not Applicable	NO	Not Applicable	NO	Not Available
66	YES	Oral Tongue	224			NOT HISPANIC OR LATINO		Not Available##Not Available	Not Available##Not Available	NO##Not Available	Not Available##Not Available	TCGA-CN-6024-F12968##TCGA-CN-6024-F21395	a2185322-6439-4dcb-bd08-1df85c051926##f11f6a66-9503-46b6-a49c-3efbed9c0eb3	15##13	Not Available##Not Applicable	Not Available##Not Applicable		Not Applicable##337	224##Not Available	156##Not Applicable		Not Available##Scheduled Follow-up Submission	Not Available##Progressive Disease	Not Available##Not Available		6##2	Cervical Lymph Nodes##Not Available	Not Available##Not Available	YES##NO												WITH TUMOR##WITH TUMOR	Progressive Disease##Progressive Disease	Not Available##Not Available						Not Available##Not Available
26	YES	Oral Tongue	908	Complete Response##Complete Response	Chemotherapy##Chemotherapy	NOT HISPANIC OR LATINO						TCGA-CR-7393-F48407	B0F5E1EE-FB91-41E7-B24A-19C50F071EA9	12			105	Not Applicable	993		NO	Scheduled Follow-up Submission	Complete Remission/Response	NO	Concurrent Chemotherapy	9				Not Available	Not Available	Not Available	Not Available	Not Available	Not Available	Not Available	Not Available	Not Available	NO	Not Available	TUMOR FREE	Complete Remission/Response	YES	Not Applicable	Not Applicable	NO	Not Applicable	NO	YES
67	YES	Oral Tongue	907			NOT HISPANIC OR LATINO						TCGA-CR-7390-F48397	C8D1D8B4-1B18-4DF5-B046-87B47FB0C151	12			176	Not Applicable	1508		NO	Scheduled Follow-up Submission	Complete Remission/Response	NO	Radiation	9				Not Available	Not Available	Not Available	Not Available	Not Available	Not Available	Not Available	Not Available	Not Available	NO	Not Available	TUMOR FREE	Complete Remission/Response	YES	Not Applicable	Not Applicable	NO	Not Applicable	NO	NO
51	YES	Oral Tongue	24			NOT HISPANIC OR LATINO						TCGA-HD-8634-F64316	17CE3872-1C98-47CC-A1F2-86AE49A65231	28			24	385	Not Available		NO	Scheduled Follow-up Submission	Complete Remission/Response	NO	Surgery	8				Not Available	Not Available	Not Available	Not Available	Not Available	Not Available	Not Available	Not Available	Not Available	NO	Other, non-malignant disease	TUMOR FREE	Complete Remission/Response	NO	Not Applicable	Not Applicable	NO	Not Applicable	NO	NO
40	NO	Oral Tongue	1007	Not Available	Chemotherapy	NOT HISPANIC OR LATINO		YES	YES	NO	Not Available	TCGA-CQ-7065-F21030##TCGA-CQ-7065-F36134##TCGA-CQ-7065-F49147	76390c3e-e778-4a51-856d-f1e0aca5b440##BDF4995D-CDBC-46E9-9D9C-EE3C9F9C5A16##FA7958C7-4542-4EFE-8A33-5CFF16008E97	27##19##26	Not Available	Not Available	47##47	Not Applicable##Not Applicable##Not Applicable	1007##1335##1628	230	NO##NO	Scheduled Follow-up Submission##Scheduled Follow-up Submission##Scheduled Follow-up Submission	Complete Remission/Response##Complete Remission/Response##Complete Remission/Response	Not Available##NO##NO	Surgery##Surgery	1##10##9	Oral Cavity	Not Available	YES	Not Available##Not Available	Not Available##Not Available	Not Available##Not Available	Not Available##Not Available	Not Available##Not Available	Not Available##Not Available	Not Available##Not Available	Not Available##Not Available	Not Available##Not Available	NO##NO	Not Available##Not Available	TUMOR FREE##TUMOR FREE##TUMOR FREE	Complete Remission/Response##Complete Remission/Response##Complete Remission/Response	NO##NO##NO	Not Applicable##Not Applicable	Not Applicable##Not Applicable	NO##NO	Not Applicable##Not Applicable	NO##NO	NO##NO##NO
61	NO	Oral Tongue	Not Available			NOT HISPANIC OR LATINO						TCGA-CV-7104-F40779	696DB332-93ED-4FD8-87A3-E874CC49F58C	28			Not Available	393	Not Available		Not Available	Scheduled Follow-up Submission	Not Applicable	NO	Not Available	2				Not Available	Not Available	Not Available	Not Available	Not Available	Not Available	Not Available	Not Available	Not Available	NO	Unknown	TUMOR FREE	Complete Remission/Response	NO	Not Applicable	Not Applicable	NO	Not Applicable	NO	NO
69	NO	Oral Tongue	1444			NOT HISPANIC OR LATINO						TCGA-CV-7238-F36057	15762EB8-32EB-48D1-A3A8-6493116763E2	30			Not Available	Not Applicable	2727		Not Available	Scheduled Follow-up Submission	Complete Remission/Response	NO	Not Available	7				Not Available	Not Available	Not Available	Not Available	Not Available	Not Available	Not Available	Not Available	Not Available	NO	Unknown	TUMOR FREE	Complete Remission/Response	YES	Not Applicable	Not Applicable	NO	Not Applicable	NO	NO
61	YES	Oral Tongue	25			NOT HISPANIC OR LATINO						TCGA-HD-8635-F66212	827232DA-46AA-49C6-844A-21C026CD291C	3			25	Not Applicable	695		NO	Scheduled Follow-up Submission	Complete Remission/Response	NO	Surgery	10				Not Available	Not Available	Not Available	Not Available	Not Available	Not Available	Not Available	Not Available	Not Available	NO	Not Available	TUMOR FREE	Complete Remission/Response	NO	Not Available	Not Available	Unknown	Not Available	Unknown	NO
69	NO	Oral Tongue	Not Available			NOT HISPANIC OR LATINO
57	YES	Oral Tongue	299	Not Available	Chemotherapy	NOT HISPANIC OR LATINO		Not Available	Not Available	Not Available	Not Available	TCGA-DQ-7592-F29647##TCGA-DQ-7592-F36209##TCGA-DQ-7592-F65518	2b00caad-1fb8-4968-ad74-0dc0fa6d994e##D343348C-CD93-4BE6-A1EB-744A0B76449A##A59B663F-F3D3-4F90-B362-EE836566E3B1	16##26##25	Not Applicable	Not Applicable	104##104	Not Applicable##Not Applicable##Not Applicable	299##516##1143	Not Applicable	NO##NO	Scheduled Follow-up Submission##Scheduled Follow-up Submission##Scheduled Follow-up Submission	Complete Remission/Response##Complete Remission/Response##Complete Remission/Response	Not Available##NO##NO	Concurrent Chemotherapy##Concurrent Chemotherapy	2##10##9	Not Available	Not Available	NO	Not Available##Not Available	Not Available##Not Available	Not Available##Not Available	Not Available##Not Available	Not Available##Not Available	Not Available##Not Available	Not Available##Not Available	Not Available##Not Available	Not Available##Not Available	NO##NO	Not Available##Not Available	TUMOR FREE##TUMOR FREE##TUMOR FREE	Complete Remission/Response##Complete Remission/Response##Complete Remission/Response	YES##YES##YES	Not Available##Not Available	Not Available##Not Available	NO##NO	1.5##1.5	YES##YES	YES##YES##YES
24	YES	Oral Tongue	216			NOT HISPANIC OR LATINO						TCGA-BA-A6DB-F60724	3C41241B-ECDE-4220-B2E6-8B7697B40408	13			Not Available	Not Applicable	Not Available		Not Available	Scheduled Follow-up Submission	Unknown	YES	Not Available	6				Not Available	Not Available	Not Available	Not Available	Not Available	Not Available	Not Available	Not Available	Not Available	YES	Not Available	Not Available	Complete Remission/Response	NO	Not Available	Not Available	Not Available	Not Available	Not Available	NO
70	NO	Oral Tongue	898			NOT HISPANIC OR LATINO						TCGA-CR-7394-F48410	E6CE18CF-BE2D-4BBE-8368-A085E8552796	12			126	Not Applicable	1346		NO	Scheduled Follow-up Submission	Complete Remission/Response	NO	Radiation	9				Not Available	Not Available	Not Available	Not Available	Not Available	Not Available	Not Available	Not Available	Not Available	NO	Not Available	TUMOR FREE	Complete Remission/Response	YES	Not Applicable	Not Applicable	NO	Not Applicable	NO	NO
69	NO	Oral Tongue	896	Not Available	Chemotherapy	NOT HISPANIC OR LATINO		Not Available	Not Available	Not Available	Not Available	TCGA-CQ-5330-F10931##TCGA-CQ-5330-F36125##TCGA-CQ-5330-F63851	fe36845d-90f2-402a-b4d3-baf6ffebe8c6##33C38767-B87F-445A-89E5-EBA114153600##A570A8A1-D6CA-434D-9C65-BDACB83ACB27	12##19##20	Not Applicable	Not Applicable	88##88	Not Applicable##Not Applicable##Not Applicable	896##1393##1897	Not Applicable	NO##NO	Not Available##Scheduled Follow-up Submission##Scheduled Follow-up Submission	Complete Remission/Response##Complete Remission/Response##Complete Remission/Response	Not Available##NO##NO	Surgery##Surgery	4##10##8	Not Available	Not Available	NO	Not Available##Not Available	Not Available##Not Available	Not Available##Not Available	Not Available##Not Available	Not Available##Not Available	Not Available##Not Available	Not Available##Not Available	Not Available##Not Available	Not Available##Not Available	NO##NO	Not Available##Not Available	TUMOR FREE##TUMOR FREE##TUMOR FREE	Complete Remission/Response##Complete Remission/Response##Complete Remission/Response	YES##YES##YES	Not Applicable##Not Applicable	Not Applicable##Not Applicable	NO##NO	Not Applicable##Not Applicable	NO##NO	YES##YES##YES
70	YES	Oral Tongue	182			NOT HISPANIC OR LATINO						TCGA-BA-A6DE-F61809	EE3F992E-D1EF-4530-A059-A902E4517345	7			Not Available	Not Applicable	440		Not Available	Scheduled Follow-up Submission	Complete Remission/Response	YES	Not Available	7				Not Available	Not Available	Not Available	Not Available	Not Available	Not Available	Not Available	Not Available	Not Available	NO	Not Available	TUMOR FREE	Complete Remission/Response	Not Available	Not Available	Not Available	Not Available	Not Available	Not Available	Not Available
61	YES	Oral Tongue	236			NOT HISPANIC OR LATINO		Not Available##Not Available	Not Available##Not Available	Not Available##Not Available	Not Available##Not Available	TCGA-BA-7269-F18303##TCGA-BA-7269-F34553##TCGA-BA-7269-F70239	bb43f9ce-ad3c-469f-b2bb-8052b551df2c##50089CCD-F841-4771-BB29-8D3C29903675##E852CDCE-CD54-4BFC-B670-261EF8ACD856	10##22##2	Not Applicable##Not Applicable	Not Applicable##Not Applicable	Not Available	Not Applicable##Not Applicable##Not Applicable	236##236##1273	Not Applicable##Not Applicable	Not Available	Scheduled Follow-up Submission##Scheduled Follow-up Submission##Scheduled Follow-up Submission	Not Available##Complete Remission/Response##Complete Remission/Response	Not Available##NO##NO	Not Available	11##8##2	Not Available##Not Available	Not Available##Not Available	NO##NO	Not Available	Not Available	Not Available	Not Available	Not Available	Not Available	Not Available	Not Available	Not Available	NO	Not Available	TUMOR FREE##TUMOR FREE##TUMOR FREE	Complete Remission/Response##Complete Remission/Response##Complete Remission/Response	YES##YES##YES	Not Available	Not Available	Not Available	Not Available	Not Available	NO##NO##NO
75	NO	Oral Tongue	509			NOT HISPANIC OR LATINO		Not Available	Not Available	Not Available	Not Available	TCGA-CQ-7067-F32867##TCGA-CQ-7067-F36135##TCGA-CQ-7067-F49148	aa78c2f4-f387-4ff9-a725-3f843514949b##624D03B4-014C-4FE6-9A15-8F24A6AD3D87##EBB7D159-3D70-4F20-92E7-893D09FD49E4	14##19##26	Not Applicable	Not Applicable	Not Available##Not Available	Not Applicable##Not Applicable##Not Applicable	509##Not Available##Not Available	Not Applicable	Not Available##Not Available	Scheduled Follow-up Submission##Scheduled Follow-up Submission##Scheduled Follow-up Submission	Complete Remission/Response##Unknown##Unknown	Not Available##YES##YES	Not Available##Not Available	6##10##9	Not Available	Not Available	NO	Not Available##Not Available	Not Available##Not Available	Not Available##Not Available	Not Available##Not Available	Not Available##Not Available	Not Available##Not Available	Not Available##Not Available	Not Available##Not Available	Not Available##Not Available	Unknown##Unknown	Not Available##Not Available	TUMOR FREE##Not Available##Not Available	Complete Remission/Response##Not Available##Not Available	NO##Not Available##Not Available	Not Available##Not Available	Not Available##Not Available	Not Available##Not Available	Not Available##Not Available	Not Available##Not Available	NO##Not Available##Not Available
55	YES	Oral Tongue	160	Not Available##Not Available	Chemotherapy##Chemotherapy	NOT HISPANIC OR LATINO		Not Available##Not Available	Not Available##Not Available	Not Available##Not Available	Not Available##Not Available	TCGA-CN-6017-F13507##TCGA-CN-6017-F21346##TCGA-CN-6017-F36121##TCGA-CN-6017-F69726	62db15d4-377d-4d95-a19e-7da24af02b0e##a8712d6a-f34f-45e8-9832-374d73fedc48##B939B955-3C4A-4DCE-880A-8B530FD5FBEC##8F1DCACB-77B2-4C72-AB29-E69D51ACA1F6	29##10##19##16	Not Applicable##Not Applicable	Not Applicable##Not Applicable	117##117	Not Applicable##Not Applicable##Not Applicable##853	160##433##629##Not Available	Not Applicable##Not Applicable	NO##NO	Not Available##Scheduled Follow-up Submission##Scheduled Follow-up Submission##Scheduled Follow-up Submission	Complete Remission/Response##Complete Remission/Response##Complete Remission/Response##Complete Remission/Response	Not Available##Not Available##NO##NO	Concurrent Chemotherapy##Surgery	6##2##10##1	Not Available##Not Available	Not Available##Not Available	NO##NO	Not Available##Not Available	Not Available##Not Available	Not Available##Not Available	Not Available##Not Available	Not Available##Not Available	Not Available##Not Available	Not Available##Not Available	Not Available##Not Available	Not Available##Not Available	NO##NO	Not Available##Other, non-malignant disease	TUMOR FREE##TUMOR FREE##TUMOR FREE##TUMOR FREE	Complete Remission/Response##Complete Remission/Response##Complete Remission/Response##Complete Remission/Response	Not Available##Not Available##YES##YES	Not Applicable##Not Applicable	Not Applicable##Not Applicable	NO##NO	Not Applicable##Not Applicable	NO##NO	Not Available##Not Available##YES##YES
62	NO	Oral Tongue	1737			NOT HISPANIC OR LATINO						TCGA-CV-5973-F50477	60D3D13D-F1CA-4634-9492-BF97914DA484	23			Not Available	Not Applicable	2641		Not Available	Scheduled Follow-up Submission	Complete Remission/Response	NO	Not Available	10				Not Available	Not Available	Not Available	Not Available	Not Available	Not Available	Not Available	Not Available	Not Available	NO	Not Available	TUMOR FREE	Complete Remission/Response	YES	Not Available	Not Available	Not Available	Not Available	Not Available	NO
49	YES	Oral Tongue	Not Available	Not Available##Not Available	Chemotherapy##Chemotherapy	NOT HISPANIC OR LATINO		YES	NO	NO	NO	TCGA-BA-4075-F9964	483405f4-4327-4ed9-8e6b-da210e9e9775	4	Not Available	Not Available		283	Not Available	236		Not Available	Persistent Disease	Not Available		4	Oral Cavity	Not Available	YES												WITH TUMOR	Progressive Disease	NO						NO
65	NO	Oral Tongue	Not Available			NOT HISPANIC OR LATINO		NO	NO	YES	Not Available	TCGA-CQ-6225-F19529	d4e269c9-f193-4448-a0b8-f404e737a499	13	233	Not Available		403	Not Available	180		Scheduled Follow-up Submission	Complete Remission/Response	Not Available		12	Oral Cavity	Not Available	YES												Not Available	Persistent Disease	NO						NO
85	YES	Oral Tongue	392			NOT HISPANIC OR LATINO						TCGA-MT-A67A-F58922	691F0CF6-3DE8-448F-B9EE-9BC04788D3DD	28			29	Not Applicable	914		NO	Scheduled Follow-up Submission	Complete Remission/Response	NO	Surgery	4				Not Available	Not Available	Not Available	Not Available	Not Available	Not Available	Not Available	Not Available	Not Available	NO	Not Available	TUMOR FREE	Complete Remission/Response	NO	Not Applicable	Not Applicable	NO	Not Applicable	NO	NO
64	YES	Oral Tongue	1077			NOT HISPANIC OR LATINO		Not Available	Not Available	Not Available	Not Available	TCGA-CR-7401-F28759	dcc5b540-eede-4a44-8c59-72ad111e36e5	28	Not Applicable	Not Applicable		Not Applicable	1077	Not Applicable		Scheduled Follow-up Submission	Complete Remission/Response	Not Available		2	Not Available	Not Available	NO												TUMOR FREE	Complete Remission/Response	NO						NO
58	YES	Oral Tongue	457			HISPANIC OR LATINO						TCGA-UP-A6WW-F69328	55D7B2F2-3285-45B7-85D1-A53BDCE22D43	5			123	Not Applicable	518		NO	Scheduled Follow-up Submission	Complete Remission/Response	NO	Concurrent Chemotherapy	1				Not Available	Not Available	Not Available	Not Available	Not Available	Not Available	Not Available	Not Available	Not Available	NO	Not Available	TUMOR FREE	Complete Remission/Response	YES	Not Applicable	Not Applicable	NO	Not Applicable	NO	NO
60	NO	Oral Tongue	Not Available			Not Available
32	YES	Oral Tongue	Not Available			NOT HISPANIC OR LATINO						TCGA-CV-7255-F40538	A1F72AC4-8967-45EF-A91C-7C8E4BAEADD2	22			Not Available	64	Not Available		Not Available	Scheduled Follow-up Submission	Unknown	NO	Not Available	2				Not Available	Not Available	Not Available	Not Available	Not Available	Not Available	Not Available	Not Available	Not Available	NO	Unknown	WITH TUMOR	Complete Remission/Response	NO	Not Applicable	Not Applicable	NO	Not Applicable	NO	NO
67	YES	Oral Tongue	156	Complete Response	Chemotherapy	NOT HISPANIC OR LATINO						TCGA-F7-A50J-F46553##TCGA-F7-A50J-F64977	BB83F2D8-D41B-4CC1-AC71-624522042358##54E69C87-2187-47AB-A197-3807A7691281	30##16			Not Available##Not Available	Not Applicable##Not Applicable	585##947		Not Available##Not Available	Scheduled Follow-up Submission##Scheduled Follow-up Submission	Complete Remission/Response##Complete Remission/Response	NO##NO	Not Available##Not Available	9##9				Not Available##Not Available	Not Available##Not Available	Not Available##Not Available	Not Available##Not Available	Not Available##Not Available	Not Available##Not Available	Not Available##Not Available	Not Available##Not Available	Not Available##Not Available	NO##NO	Not Available##Not Available	TUMOR FREE##TUMOR FREE	Complete Remission/Response##Complete Remission/Response	YES##YES	Not Available##Not Available	Not Available##Not Available	NO##NO	Not Available##Not Available	Unknown##Unknown	YES##YES
49	YES	Oral Tongue	Not Available			NOT HISPANIC OR LATINO
26	YES	Oral Tongue	1315			NOT HISPANIC OR LATINO		NO	NO	Not Available	Not Available	TCGA-CV-5979-F21469	ea71bc82-1300-4dd8-befa-c9aea675df82	13	Not Applicable	Not Applicable		Not Applicable	1315	Not Applicable		Scheduled Follow-up Submission	Complete Remission/Response	Not Available		2	Not Available	Not Available	NO												TUMOR FREE	Complete Remission/Response	YES						NO
62	NO	Oral Tongue	743			NOT HISPANIC OR LATINO						TCGA-CV-6436-F41291	A6B2CEF4-4059-43BF-AE84-BA7B07D46DC4	14			Not Available	Not Applicable	1899		Not Available	Scheduled Follow-up Submission	Not Applicable	NO	Not Available	3				Not Available	Not Available	Not Available	Not Available	Not Available	Not Available	Not Available	Not Available	Not Available	NO	Not Available	TUMOR FREE	Not Available	NO	Not Applicable	Not Applicable	NO	Not Applicable	NO	NO
53	NO	Oral Tongue	46	Clinical Progressive Disease	Chemotherapy	NOT HISPANIC OR LATINO		Not Available##NO	Not Available##NO	Not Available##YES	Not Available##NO	TCGA-CN-6998-F15530##TCGA-CN-6998-F33171	69a1773a-0ca8-40d1-90e7-a015adf3a368##407B05AC-BD0F-4EF4-88BE-A5F2C66EC321	24##22	Not Applicable##265	Not Applicable##Not Available		Not Applicable##357	46##Not Available	Not Applicable##244		Not Available##Scheduled Follow-up Submission	Complete Remission/Response##Progressive Disease	Not Available##Not Available		8##6	Not Available##Oropharynx	Not Available##tonsil	NO##YES												TUMOR FREE##WITH TUMOR	Not Available##Progressive Disease	YES##YES						YES##YES
59	YES	Oral Tongue	413			Not Evaluated						TCGA-UF-A7JS-F68132	2E433F2D-D976-43A4-91FF-C65575992899	13			Not Available	680	Not Available		Not Available	Scheduled Follow-up Submission	Progressive Disease	NO	Not Available	11				YES	NO	Not Available	519	Cervical Lymph Nodes	Locoregional Recurrence	Not Available	NO	Convincing Imaging	YES	Not Available	WITH TUMOR	Complete Remission/Response	YES	Not Available	Not Available	Not Available	Not Available	Not Available	NO
65	NO	Oral Tongue	232			NOT HISPANIC OR LATINO						TCGA-D6-A6EM-F58034##TCGA-D6-A6EM-F72328	E7427474-20FF-4FB8-B79C-65460EF3BA7A##06A621BD-881D-4CEC-AADB-AEF6B7EB8EBA	31##25			94##94	Not Applicable##Not Applicable	232##232		YES##YES	Scheduled Follow-up Submission##Scheduled Follow-up Submission	Discrepancy##Discrepancy	NO##YES	Radiation##Surgery	3##5				Not Available##Not Available	Not Available##Not Available	Not Available##Not Available	Not Available##Not Available	Not Available##Not Available	Not Available##Not Available	Not Available##Not Available	Not Available##Not Available	Not Available##Not Available	NO##NO	Not Available##Not Available	WITH TUMOR##WITH TUMOR	Complete Remission/Response##Complete Remission/Response	YES##YES	Not Applicable##Not Applicable	Not Applicable##Not Applicable	NO##NO	Not Applicable##Not Applicable	NO##NO	NO##NO
60	YES	Oral Tongue	Not Available			HISPANIC OR LATINO						TCGA-CV-6441-F41163	F1ABCC5C-C78F-49E7-94F6-F43E6969E13F	13			Not Available	292	Not Available		Not Available	Scheduled Follow-up Submission	Not Available	NO	Not Available	3				Not Available	Not Available	Not Available	95	Oral Cavity	Locoregional Recurrence	pharyngeal	NO	Biopsy with Histologic Confirmation	YES	Unknown	WITH TUMOR	Progressive Disease	NO	Not Applicable	Not Applicable	NO	Not Applicable	NO	NO
46	NO	Oral Tongue	841			NOT HISPANIC OR LATINO		Not Available	Not Available	Not Available	Not Available	TCGA-CQ-5329-F10910##TCGA-CQ-5329-F36123##TCGA-CQ-5329-F63814##TCGA-CQ-5329-F63815	8b76da22-d78c-4f5f-8d39-f78821e7d5e2##FAC6899C-E456-476B-8306-251445631FF1##6BB970CB-0BF9-4390-A1DF-C2112578236D##2EFFB84E-C702-479A-A1D2-8037A5F6F647	8##19##20##20	Not Applicable	Not Applicable	0##0##0	Not Applicable##Not Applicable##Not Applicable##Not Applicable	841##1422##1786##2143	Not Applicable	NO##NO##NO	Not Available##Scheduled Follow-up Submission##Scheduled Follow-up Submission##Scheduled Follow-up Submission	Complete Remission/Response##Complete Remission/Response##Complete Remission/Response##Complete Remission/Response	Not Available##NO##NO##NO	Surgery##Surgery##Surgery	4##10##8##8	Not Available	Not Available	NO	Not Available##Not Available##Not Available	Not Available##Not Available##Not Available	Not Available##Not Available##Not Available	Not Available##Not Available##Not Available	Not Available##Not Available##Not Available	Not Available##Not Available##Not Available	Not Available##Not Available##Not Available	Not Available##Not Available##Not Available	Not Available##Not Available##Not Available	NO##NO##NO	Not Available##Not Available##Not Available	TUMOR FREE##TUMOR FREE##TUMOR FREE##TUMOR FREE	Complete Remission/Response##Complete Remission/Response##Complete Remission/Response##Complete Remission/Response	NO##NO##NO##NO	Not Applicable##Not Applicable##Not Applicable	Not Applicable##Not Applicable##Not Applicable	NO##NO##NO	Not Applicable##Not Applicable##Not Applicable	NO##NO##NO	NO##NO##NO##NO
63	NO	Oral Tongue	1160	Not Available	Chemotherapy	NOT HISPANIC OR LATINO		Not Available	Not Available	Not Available	Not Available	TCGA-CQ-6222-F18545##TCGA-CQ-6222-F36130##TCGA-CQ-6222-F62497	4c42596d-b167-4b28-bb99-cf4333b9f74f##579817ED-6F68-487C-8C46-7337BCC5F0DC##EEB7BDF9-4D15-4CCA-B62D-203C9F03C791	30##19##17	Not Applicable	Not Applicable	178##178	Not Applicable##Not Applicable##Not Applicable	1160##1407##2016	Not Applicable	NO##NO	Scheduled Follow-up Submission##Scheduled Follow-up Submission##Scheduled Follow-up Submission	Complete Remission/Response##Complete Remission/Response##Complete Remission/Response	Not Available##NO##NO	Surgery##Surgery	9##10##7	Not Available	Not Available	NO	Not Available##Not Available	Not Available##Not Available	Not Available##Not Available	Not Available##Not Available	Not Available##Not Available	Not Available##Not Available	Not Available##Not Available	Not Available##Not Available	Not Available##Not Available	NO##NO	Not Available##Not Available	TUMOR FREE##TUMOR FREE##TUMOR FREE	Complete Remission/Response##Complete Remission/Response##Complete Remission/Response	YES##YES##YES	Not Applicable##Not Applicable	Not Applicable##Not Applicable	NO##NO	Not Applicable##Not Applicable	NO##NO	YES##YES##YES
61	NO	Oral Tongue	815			NOT HISPANIC OR LATINO		Not Available	Not Available	Not Available	Not Available	TCGA-CQ-6229-F19496##TCGA-CQ-6229-F36133	6d8b4f3e-98a5-480d-8c41-ebbf989d324b##4C476DE6-D93A-46A1-A719-8B171297259F	6##19	Not Applicable	Not Applicable	56	Not Applicable##Not Applicable	815##1179	Not Applicable	NO	Scheduled Follow-up Submission##Scheduled Follow-up Submission	Complete Remission/Response##Complete Remission/Response	Not Available##NO	Surgery	10##10	Not Available	Not Available	NO	Not Available	Not Available	Not Available	Not Available	Not Available	Not Available	Not Available	Not Available	Not Available	NO	Not Available	TUMOR FREE##TUMOR FREE	Complete Remission/Response##Complete Remission/Response	NO##NO	Not Applicable	Not Applicable	NO	Not Applicable	NO	NO##NO
48	YES	Oral Tongue	Not Available	Not Available	Chemotherapy	NOT HISPANIC OR LATINO		Not Available	Not Available	Not Available	Not Available	TCGA-CN-4742-F13455	3a97173e-9c06-48e8-8e92-a3725ee97a2a	28	Not Applicable	Not Applicable		397	Not Available	Not Applicable		Not Available	Not Available	Not Available		6	Not Available	Not Available	NO												WITH TUMOR	Progressive Disease	YES						YES
77	YES	Oral Tongue	15			NOT HISPANIC OR LATINO						TCGA-CX-7085-F36148	D4F53F43-6742-4A2C-BE57-7781221B75C2	24			308	Not Applicable	321		YES	Additional New Tumor Event	Progressive Disease	NO	Surgery	10				YES##NO	YES##NO	92##308	92##308	Oropharynx##Oral Cavity	Locoregional Recurrence##Locoregional Recurrence	Submandibular gland##tongue and floor of mouth	YES##YES	Biopsy with Histologic Confirmation##Biopsy with Histologic Confirmation	YES	Not Available	WITH TUMOR	Complete Remission/Response	NO	Not Available	Not Available	Unknown	Not Available	Unknown	NO
87	NO	Oral Tongue	Not Available			NOT HISPANIC OR LATINO						TCGA-CV-7438-F41272	8950DAA7-CF61-483D-93D4-A4BC6ADF7261	14			Not Available	194	Not Available		Not Available	Scheduled Follow-up Submission	Not Applicable	Not Available	Not Available	3				Not Available	Not Available	Not Available	Not Available	Not Available	Not Available	Not Available	Not Available	Not Available	Unknown	Unknown	WITH TUMOR	Not Applicable	NO	Not Applicable	Not Applicable	NO	Not Applicable	NO	NO
49	YES	Oral Tongue	Not Available			NOT HISPANIC OR LATINO
73	YES	Oral Tongue	153			NOT HISPANIC OR LATINO		Not Available	Not Available	Not Available	Not Available	TCGA-D6-6825-F29465##TCGA-D6-6825-F38623	53eb07e6-45d6-406a-acdd-560435b8ec80##6DA92E1B-857A-42E1-B800-E2B029650D58	19##19	Not Applicable	Not Applicable	Not Available	Not Applicable##Not Applicable	392##491	Not Applicable	Not Available	Scheduled Follow-up Submission##Scheduled Follow-up Submission	Complete Remission/Response##Stable Disease	Not Available##NO	Not Available	3##12	Not Available	Not Available	NO	Not Available	Not Available	Not Available	Not Available	Not Available	Not Available	Not Available	Not Available	Not Available	NO	Not Available	TUMOR FREE##TUMOR FREE	Complete Remission/Response##Complete Remission/Response	NO##NO	Not Available	Not Available	Not Available	Not Available	Not Available	NO##NO
59	YES	Oral Tongue	Not Available			Not Available						TCGA-CV-6954-F45240	4B931057-DD36-4982-9EF5-639E8C0798CA	10			Not Available	2002	Not Available		Not Available	Scheduled Follow-up Submission	Complete Remission/Response	NO	Not Available	7				Not Available	Not Available	Not Available	Not Available	Not Available	Not Available	Not Available	Not Available	Not Available	NO	Unknown	TUMOR FREE	Complete Remission/Response	YES	Not Applicable	Not Applicable	NO	Not Applicable	NO	NO
78	YES	Oral Tongue	Not Available	Not Available##Not Available##Not Available	Chemotherapy##Chemotherapy##Chemotherapy	NOT HISPANIC OR LATINO		YES	YES	NO	NO	TCGA-CN-5370-F20382	96653448-6028-44d8-b15a-6c8a013b890b	11	Not Available	Not Available		259	Not Available	123		Additional New Tumor Event	Persistent Disease	Not Available		1	Oral Cavity	Not Available	YES												WITH TUMOR	Complete Remission/Response	Not Available						Not Available
40	YES	Oral Tongue	Not Available			NOT HISPANIC OR LATINO						TCGA-CN-A640-F44223	3858787E-6CC7-40C1-8689-F0A62630E706	17			43	134	Not Available		NO	Scheduled Follow-up Submission	Complete Remission/Response	NO	Surgery	6				Not Available	Not Available	Not Available	Not Available	Not Available	Not Available	Not Available	Not Available	Not Available	NO	Other, non-malignant disease	TUMOR FREE	Complete Remission/Response	NO	Not Applicable	Not Applicable	NO	Not Applicable	NO	NO
45	NO	Oral Tongue	4			NOT HISPANIC OR LATINO						TCGA-C9-A480-F69699	E3B40092-F4F8-4F7F-A80D-5A9DD46510C7	16			143	Not Applicable	386		NO	Scheduled Follow-up Submission	Complete Remission/Response	NO	Radiation	1				Not Available	Not Available	Not Available	Not Available	Not Available	Not Available	Not Available	Not Available	Not Available	NO	Not Available	TUMOR FREE	Complete Remission/Response	YES	Not Applicable	Not Applicable	NO	Not Applicable	NO	NO
77	NO	Oral Tongue	Not Available			NOT HISPANIC OR LATINO
58	YES	Oral Tongue	606			NOT HISPANIC OR LATINO
41	YES	Oral Tongue	168	Clinical Progressive Disease##Not Applicable##Not Applicable	Immunotherapy##Chemotherapy##Chemotherapy	NOT HISPANIC OR LATINO						TCGA-KU-A6H8-F59886	9F9A8F3F-294A-4093-BFCE-EE5E960B9983	22			172	327	Not Available		YES	Scheduled Follow-up Submission	Progressive Disease	NO	Concurrent Chemotherapy	5				NO	NO	Not Available	110	Oral Cavity	Locoregional Recurrence	Right base of tongue and level 2 a cervical node	NO	Convincing Imaging	YES	Related to Head & Neck Cancer	WITH TUMOR	Progressive Disease	YES	Not Available	16	YES	Not Available	YES	YES
52	NO	Oral Tongue	128			NOT HISPANIC OR LATINO						TCGA-D6-8569-F58026	24B4323C-5B31-4BAB-AD45-1C6F978510A0	31			22	Not Applicable	770		NO	Scheduled Follow-up Submission	Complete Remission/Response	NO	Surgery	3				Not Available	Not Available	Not Available	Not Available	Not Available	Not Available	Not Available	Not Available	Not Available	NO	Not Available	TUMOR FREE	Stable Disease	NO	Not Available	Not Available	Unknown	Not Available	Unknown	NO
61	YES	Oral Tongue	135	Not Available##Not Available	Chemotherapy##Chemotherapy	NOT HISPANIC OR LATINO		Not Available##Not Available	Not Available##Not Available	Not Available##Not Available	Not Available##Not Available	TCGA-CN-6019-F13508##TCGA-CN-6019-F21362##TCGA-CN-6019-F36127##TCGA-CN-6019-F63693	8411e8b9-a2f2-43b5-86e3-88dbc7c61a20##2ae64518-6d0c-460a-b220-931ff651657f##84C1354D-E8B2-40B5-990F-25AC6B33051F##5C4D09E7-D60A-4EA3-8188-CDE197FFC5D2	29##10##19##15	Not Applicable##Not Applicable	Not Applicable##Not Applicable	97##97	Not Applicable##Not Applicable##Not Applicable##Not Applicable	135##391##432##1038	Not Applicable##Not Applicable	NO##NO	Not Available##Scheduled Follow-up Submission##Scheduled Follow-up Submission##Scheduled Follow-up Submission	Complete Remission/Response##Complete Remission/Response##Complete Remission/Response##Complete Remission/Response	Not Available##Not Available##NO##NO	Concurrent Chemotherapy##Surgery	6##2##10##8	Not Available##Not Available	Not Available##Not Available	NO##NO	Not Available##Not Available	Not Available##Not Available	Not Available##Not Available	Not Available##Not Available	Not Available##Not Available	Not Available##Not Available	Not Available##Not Available	Not Available##Not Available	Not Available##Not Available	NO##NO	Not Available##Not Available	TUMOR FREE##TUMOR FREE##TUMOR FREE##TUMOR FREE	Complete Remission/Response##Complete Remission/Response##Complete Remission/Response##Complete Remission/Response	Not Available##Not Available##YES##YES	Not Applicable##Not Applicable	Not Applicable##Not Applicable	NO##NO	Not Applicable##Not Applicable	NO##NO	Not Available##Not Available##YES##YES
63	YES	Oral Tongue	436	Complete Response	Chemotherapy	NOT HISPANIC OR LATINO						TCGA-BB-7872-F65397	4353676E-BFB1-4B3D-8B86-8754631146E7	23			154	Not Applicable	1168		NO	Scheduled Follow-up Submission	Complete Remission/Response	NO	Chemotherapy (not given concurrently)	9				Not Available	Not Available	Not Available	Not Available	Not Available	Not Available	Not Available	Not Available	Not Available	NO	Not Available	TUMOR FREE	Complete Remission/Response	YES	Not Applicable	Not Applicable	NO	Not Applicable	NO	YES
60	YES	Oral Tongue	168	Unknown	Chemotherapy	NOT HISPANIC OR LATINO						TCGA-QK-AA3K-F67701	F300F649-8FBA-4EAC-AF5B-86A4988C1532	9			145	Not Applicable	253		Unknown	Scheduled Follow-up Submission	Unknown	NO	Concurrent Chemotherapy	11				Not Available	Not Available	Not Available	Not Available	Not Available	Not Available	Not Available	Not Available	Not Available	Unknown	Not Available	Unknown	Unknown	YES	Not Available	Not Available	Unknown	Not Available	Unknown	YES
41	YES	Oral Tongue	1652			Unknown						TCGA-P3-A5QA-F56742##TCGA-P3-A5QA-F67306	196B358F-2539-4A13-943B-420252AADCD7##C89E42BA-F212-4AA5-BA4B-0D63003887EA	19##4			88##88	Not Applicable##Not Applicable	1726##2182		NO##NO	Scheduled Follow-up Submission##Scheduled Follow-up Submission	Complete Remission/Response##Complete Remission/Response	NO##NO	Surgery##Surgery	2##11				Not Available##Not Available	Not Available##Not Available	Not Available##Not Available	Not Available##Not Available	Not Available##Not Available	Not Available##Not Available	Not Available##Not Available	Not Available##Not Available	Not Available##Not Available	NO##NO	Not Available##Not Available	Not Available##TUMOR FREE	Complete Remission/Response##Complete Remission/Response	YES##YES	Not Available##Not Available	Not Available##Not Available	YES##YES	Not Available##Not Available	YES##YES	NO##NO
57	YES	Oral Tongue	Not Available			NOT HISPANIC OR LATINO
30	NO	Oral Tongue	34			NOT HISPANIC OR LATINO						TCGA-MT-A51X-F60267	F40D26E6-2C33-4AA4-B629-ECE6F7B4D25E	4			114	Not Applicable	242		NO	Scheduled Follow-up Submission	Complete Remission/Response	NO	Surgery	6				Not Available	Not Available	Not Available	Not Available	Not Available	Not Available	Not Available	Not Available	Not Available	NO	Not Available	TUMOR FREE	Unknown	YES	24	20	YES	2	YES	NO
36	YES	Oral Tongue	913			NOT HISPANIC OR LATINO		Not Available	Not Available	Not Available	Not Available	TCGA-CR-7391-F28772	7f23e97d-22ca-4c34-a344-a57b2cf7d150	16	Not Applicable	Not Applicable		Not Applicable	913	Not Applicable		Not Available	Not Available	Not Available		2	Not Available	Not Available	NO												TUMOR FREE	Complete Remission/Response	NO						NO
66	NO	Oral Tongue	15			NOT HISPANIC OR LATINO						TCGA-F7-A50G-F55739	9627D9E0-D09E-47FD-BC06-C25C7C945B22	14			Not Available	Not Applicable	616		Not Available	Scheduled Follow-up Submission	Complete Remission/Response	NO	Not Available	1				Not Available	Not Available	Not Available	Not Available	Not Available	Not Available	Not Available	Not Available	Not Available	NO	Not Available	TUMOR FREE	Complete Remission/Response	YES	Not Available	Not Available	Not Available	Not Available	Not Available	NO
74	YES	Oral Tongue	Not Available			NOT HISPANIC OR LATINO		NO	YES	NO	NO	TCGA-CQ-5333-F10943	0a86dc65-c357-4770-994f-982fef8ceb50	8	Not Available	Not Available		341	Not Available	176		Not Available	Persistent Disease	Not Available		4	Oropharynx	Not Available	YES												WITH TUMOR	Complete Remission/Response	NO						NO
76	NO	Oral Tongue	412			HISPANIC OR LATINO						TCGA-IQ-A61H-F71474	4A0D0146-637C-4687-B8C8-583BFBEF3742	25			Not Available	Not Applicable	1138		Not Available	Scheduled Follow-up Submission	Complete Remission/Response	NO	Not Available	3				Not Available	Not Available	Not Available	Not Available	Not Available	Not Available	Not Available	Not Available	Not Available	NO	Not Available	TUMOR FREE	Complete Remission/Response	NO	Not Available	Not Available	Not Available	Not Available	Not Available	NO
60	YES	Oral Tongue	540			NOT HISPANIC OR LATINO		Not Available	Not Available	Not Available	Not Available	TCGA-CV-5971-F18704	886a8d65-d078-4d42-b323-3cf57697c914	12	Not Available	Not Available		Not Applicable	701	Not Available		Scheduled Follow-up Submission	Not Available	Not Available		10	Not Available	Not Available	Not Available												TUMOR FREE	Not Available	NO						NO
73	YES	Oral Tongue	477			NOT HISPANIC OR LATINO		Not Available	Not Available	Not Available	Not Available	TCGA-DQ-5630-F10178##TCGA-DQ-5630-F36206	e1327662-5eb9-4e4b-a4e2-1fa2f86a1750##A1A26FA5-118F-41C1-9989-CB0A80F0A7F0	22##26	Not Applicable	Not Applicable	76	Not Applicable##Not Applicable	477##1030	Not Applicable	NO	Not Available##Scheduled Follow-up Submission	Not Available##Complete Remission/Response	Not Available##NO	Radiation	3##10	Not Available	Not Available	NO	Not Available	Not Available	Not Available	Not Available	Not Available	Not Available	Not Available	Not Available	Not Available	NO	Not Available	TUMOR FREE##TUMOR FREE	Complete Remission/Response##Complete Remission/Response	YES##YES	Not Applicable	Not Applicable	NO	Not Applicable	NO	NO##NO
67	NO	Oral Tongue	946			NOT HISPANIC OR LATINO						TCGA-CR-7392-F48402	8A59C132-4BD5-4998-94E4-F77F9C4B5E63	12			151	Not Applicable	1425		YES	Scheduled Follow-up Submission	Complete Remission/Response	NO	Radiation	9				Not Available	Not Available	Not Available	Not Available	Not Available	Not Available	Not Available	Not Available	Not Available	NO	Not Available	TUMOR FREE	Complete Remission/Response	YES	Not Applicable	Not Applicable	NO	Not Applicable	NO	NO
61	Not Available	Oral Tongue	579			HISPANIC OR LATINO						TCGA-IQ-A6SG-F71036	25DEC11E-A0B5-49E0-A183-B707AB7BC20D	27			Not Available	Not Applicable	579		Not Available	Scheduled Follow-up Submission	Complete Remission/Response	NO	Not Available	3				Not Available	Not Available	Not Available	Not Available	Not Available	Not Available	Not Available	Not Available	Not Available	NO	Not Available	Not Available	Complete Remission/Response	YES	Not Available	Not Available	Not Available	Not Available	Not Available	NO
67	YES	Oral Tongue	Not Available			HISPANIC OR LATINO						TCGA-CV-6956-F41248	FE6BFD66-EEDD-446B-A8D3-05FF5368469D	13			Not Available	217	Not Available		Not Available	Scheduled Follow-up Submission	Not Applicable	NO	Not Available	3				Not Available	Not Available	Not Available	Not Available	Not Available	Not Available	Not Available	Not Available	Not Available	NO	Unknown	Not Available	Complete Remission/Response	NO	Not Applicable	Not Applicable	NO	Not Applicable	NO	NO
62	YES	Oral Tongue	3			NOT HISPANIC OR LATINO						TCGA-F7-A61S-F57685	9BD0D03D-297A-485C-984C-211B5BD09D3F	19			Not Available	Not Applicable	576		Not Available	Scheduled Follow-up Submission	Stable Disease	NO	Not Available	3				NO	YES	225	213	Cervical Lymph Nodes	Locoregional Recurrence	Not Available	YES	Convincing Imaging	YES	Not Available	Unknown	Complete Remission/Response	YES	Not Available	Not Available	Not Available	Not Available	Not Available	NO
60	YES	Oral Tongue	259			NOT HISPANIC OR LATINO						TCGA-QK-A652-F58071##TCGA-QK-A652-F58992##TCGA-QK-A652-F65307##TCGA-QK-A652-F71810	27CE1D0B-2DFE-499C-B791-2150DF162FD8##D2BCE6B4-D97F-4A94-87F1-2EEFB21B08B7##403E3A17-90F7-4F5C-B481-20095A6C1725##2BE48B6B-CEA7-442A-A03E-5CC75D04B2F4	2##29##22##31			77##77##77##77	Not Applicable##Not Applicable##Not Applicable##Not Applicable	357##420##539##645		NO##NO##NO##NO	Scheduled Follow-up Submission##Scheduled Follow-up Submission##Scheduled Follow-up Submission##Scheduled Follow-up Submission	Complete Remission/Response##Complete Remission/Response##Complete Remission/Response##Complete Remission/Response	NO##NO##NO##NO	Radiation##Radiation##Radiation##Radiation	4##4##9##3				Not Available##Not Available##Not Available##Not Available	Not Available##Not Available##Not Available##Not Available	Not Available##Not Available##Not Available##Not Available	Not Available##Not Available##Not Available##Not Available	Not Available##Not Available##Not Available##Not Available	Not Available##Not Available##Not Available##Not Available	Not Available##Not Available##Not Available##Not Available	Not Available##Not Available##Not Available##Not Available	Not Available##Not Available##Not Available##Not Available	NO##NO##NO##NO	Not Available##Not Available##Not Available##Not Available	TUMOR FREE##TUMOR FREE##TUMOR FREE##TUMOR FREE	Complete Remission/Response##Complete Remission/Response##Complete Remission/Response##Complete Remission/Response	YES##YES##YES##YES	Not Applicable##Not Applicable##Not Applicable##Not Applicable	Not Applicable##Not Applicable##Not Applicable##Not Applicable	NO##NO##NO##NO	Not Applicable##Not Applicable##Not Applicable##Not Applicable	NO##NO##NO##NO	NO##NO##NO##NO
66	YES	Oral Tongue	1007			NOT HISPANIC OR LATINO						TCGA-CV-5977-F50565	E31B4948-CB8D-4CFF-99DC-0DF286505B9A	25			Not Available	Not Applicable	1840		Not Available	Scheduled Follow-up Submission	Complete Remission/Response	NO	Not Available	10				Not Available	Not Available	Not Available	Not Available	Not Available	Not Available	Not Available	Not Available	Not Available	NO	Not Available	TUMOR FREE	Complete Remission/Response	YES	61	Not Available	NO	Not Available	YES	NO
55	Not Available	Oral Tongue	471			NOT HISPANIC OR LATINO						TCGA-IQ-A6SH-F71033	B79B7CAB-3154-4335-A593-FC3A9B1A4354	18			Not Available	Not Applicable	471		Not Available	Scheduled Follow-up Submission	Complete Remission/Response	NO	Not Available	3				Not Available	Not Available	Not Available	Not Available	Not Available	Not Available	Not Available	Not Available	Not Available	NO	Not Available	TUMOR FREE	Complete Remission/Response	YES	Not Available	Not Available	Not Available	Not Available	Not Available	NO
54	NO	Oral Tongue	440	Complete Response	Chemotherapy	NOT HISPANIC OR LATINO						TCGA-IQ-A61J-F71151	CCE619DD-8CC5-4C37-9934-634CB4D0EDD3	25			Not Available	Not Applicable	1021		Not Available	Scheduled Follow-up Submission	Complete Remission/Response	NO	Not Available	3				Not Available	Not Available	Not Available	Not Available	Not Available	Not Available	Not Available	Not Available	Not Available	NO	Not Available	TUMOR FREE	Complete Remission/Response	YES	Not Available	Not Available	Not Available	Not Available	Not Available	YES
41	YES	Oral Tongue	242	Not Available	Chemotherapy	HISPANIC OR LATINO		Not Available##Not Available	Not Available##Not Available	Not Available##Not Available	Not Available##Not Available	TCGA-BA-5557-F9934##TCGA-BA-5557-F34531	dd287532-9556-41db-8b6e-5f100a885f20##3D8AC283-7B3E-4060-80D9-451E11E14AE9	14##21	Not Applicable##Not Applicable	Not Applicable##Not Applicable		Not Applicable##Not Applicable	242##623	Not Applicable##Not Applicable		Not Available##Scheduled Follow-up Submission	Not Available##Complete Remission/Response	Not Available##NO		3##8	Not Available##Not Available	Not Available##Not Available	NO##NO												TUMOR FREE##TUMOR FREE	Complete Remission/Response##Complete Remission/Response	YES##YES						YES##YES
53	YES	Oral Tongue	Not Available	Stable Disease##Stable Disease##Clinical Progressive Disease	Targeted Molecular therapy##Chemotherapy##Chemotherapy	NOT HISPANIC OR LATINO						TCGA-T2-A6WZ-F50329	7061C5D7-4BB3-46E4-9C8F-4535FA7AFCAA	22			163	484	Not Available		YES	Additional New Tumor Event	Progressive Disease	NO	Concurrent Chemotherapy	10				YES	NO	Not Available	229	Distant Metastasis	Distant Metastasis	bilateral pulmonary nodules	NO	Convincing Imaging	YES	Related to Head & Neck Cancer	WITH TUMOR	Stable Disease	YES	Not Applicable	Not Applicable	NO	Not Applicable	NO	YES
61	NO	Oral Tongue	523			NOT HISPANIC OR LATINO		Not Available	Not Available	Not Available	Not Available	TCGA-CN-4733-F20692##TCGA-CN-4733-F69323	b7fbf5af-ad85-4753-910d-1ce1b996c7aa##608CFEDB-BDAC-45C8-9612-823F79A72A74	19##5	Not Applicable	Not Applicable	42	Not Applicable##Not Applicable	642##1586	Not Applicable	NO	Scheduled Follow-up Submission##Scheduled Follow-up Submission	Complete Remission/Response##Complete Remission/Response	Not Available##NO	Surgery	1##1	Not Available	Not Available	NO	Not Available	Not Available	Not Available	Not Available	Not Available	Not Available	Not Available	Not Available	Not Available	NO	Not Available	TUMOR FREE##TUMOR FREE	Complete Remission/Response##Complete Remission/Response	NO##NO	Not Applicable	Not Applicable	NO	Not Applicable	NO	NO##NO
61	NO	Oral Tongue	Not Available			NOT HISPANIC OR LATINO
35	YES	Oral Tongue	414	Complete Response##Complete Response##Complete Response	Chemotherapy##Chemotherapy##Chemotherapy	NOT HISPANIC OR LATINO						TCGA-H7-A6C4-F62052	7573BC1C-195D-48C3-8D84-08572E359F5D	11			321	Not Available	Not Available		Unknown	Scheduled Follow-up Submission	Unknown	NO	Concurrent Chemotherapy	7				YES	YES	Not Available	235	Distant Metastasis	Locoregional Recurrence	stoma site	NO	Biopsy with Histologic Confirmation	YES	Unknown	Unknown	Partial Remission/Response	YES	Not Applicable	Not Applicable	NO	Not Applicable	NO	YES
58	YES	Oral Tongue	303	Partial Response	Chemotherapy	NOT HISPANIC OR LATINO						TCGA-CQ-A4CH-F57238##TCGA-CQ-A4CH-F68635	42B6F096-76F4-44C7-90F5-CC65F818255E##965EF892-356C-45D8-A63E-54B35DBD1D9E	4##5			163##163	Not Applicable##379	371##Not Available		NO##NO	Scheduled Follow-up Submission##Scheduled Follow-up Submission	Progressive Disease##Progressive Disease	NO##NO	Concurrent Chemotherapy##Concurrent Chemotherapy	4##12				Unknown##Not Available##Not Available	Unknown##Not Available##Not Available	Not Available##Not Available##Not Available	354##Not Available##Not Available	Distant Metastasis##Not Available##Not Available	Distant Metastasis##Not Available##Not Available	Lung, Right Lower Lobe##Not Available##Not Available	Unknown##Not Available##Not Available	Convincing Imaging##Not Available##Not Available	YES##NO	Not Available##Unknown	WITH TUMOR##WITH TUMOR	Complete Remission/Response##Complete Remission/Response	YES##YES	Not Applicable##Not Applicable	Not Applicable##Not Applicable	NO##NO	Not Applicable##Not Applicable	NO##NO	YES##YES
72	NO	Oral Tongue	5			NOT HISPANIC OR LATINO						TCGA-C9-A47Z-F58078	9ED7E9E9-CADD-4092-9996-FB87BD9BCF01	31			Not Available	191	Not Available		Not Available	Scheduled Follow-up Submission	Unknown	NO	Not Available	3				Not Available	Not Available	Not Available	Not Available	Not Available	Not Available	Not Available	Not Available	Not Available	NO	Not Available	TUMOR FREE	Unknown	NO	Not Applicable	Not Applicable	NO	Not Applicable	NO	NO
50	YES	Oral Tongue	605			NOT HISPANIC OR LATINO		NO	NO	Not Available	Not Available	TCGA-D6-6823-F29508##TCGA-D6-6823-F38621	c4f621bf-73be-4564-8de6-62003ecf70a6##5E958D09-2402-4002-B53A-9D626482B498	21##19	Not Applicable	Not Applicable	Not Available	Not Applicable##Not Applicable	479##701	Not Applicable	Not Available	Scheduled Follow-up Submission##Scheduled Follow-up Submission	Complete Remission/Response##Complete Remission/Response	Not Available##NO	Not Available	3##12	Not Available	Not Available	NO	Not Available	Not Available	Not Available	Not Available	Not Available	Not Available	Not Available	Not Available	Not Available	NO	Not Available	TUMOR FREE##TUMOR FREE	Complete Remission/Response##Complete Remission/Response	YES##NO	Not Available	Not Available	Not Available	Not Available	Not Available	NO##NO
57	YES	Oral Tongue	405			NOT HISPANIC OR LATINO		NO	NO	NO	NO	TCGA-CV-6433-F17966	C786A054-7910-411F-A076-C4C69F11590E	28	Not Applicable	Not Applicable		Not Applicable	641	Not Applicable		Not Available	Not Available	Not Available		10	Not Available	Not Available	NO												WITH TUMOR	Complete Remission/Response	YES						YES
79	YES	Oral Tongue	1000			NOT HISPANIC OR LATINO		Not Available	Not Available	Not Available	Not Available	TCGA-CQ-6221-F21026##TCGA-CQ-6221-F36129	facbf9ca-8f29-4c15-931d-2c8c00a1d88d##F8C8A570-9893-455B-AA0D-788DD95D49B1	27##19	Not Applicable	Not Applicable	Not Available	Not Applicable##Not Applicable	1000##Not Available	Not Applicable	Not Available	Scheduled Follow-up Submission##Scheduled Follow-up Submission	Complete Remission/Response##Unknown	Not Available##YES	Not Available	1##10	Not Available	Not Available	NO	Not Available	Not Available	Not Available	Not Available	Not Available	Not Available	Not Available	Not Available	Not Available	Unknown	Not Available	TUMOR FREE##Not Available	Complete Remission/Response##Not Available	NO##Not Available	Not Available	Not Available	Not Available	Not Available	Not Available	NO##Not Available
41	YES	Oral Tongue	Not Available			NOT HISPANIC OR LATINO
52	YES	Oral Tongue	1058			NOT HISPANIC OR LATINO		Not Available	Not Available	YES	Not Available	TCGA-DQ-5625-F10159##TCGA-DQ-5625-F65516	1e2a04dc-6fd5-4748-a82d-b5aed898c035##E2C0DF7E-1152-45FB-B09F-5DDC672C81CE	11##25	1067	Not Available	0	Not Applicable##1133	1081##Not Available	1058	NO	Not Available##Scheduled Follow-up Submission	Not Available##Complete Remission/Response	Not Available##NO	Surgery	4##9	Oral Cavity	Not Available	YES	NO	NO	1067	1058	Oral Cavity	Locoregional Recurrence	floor of mouth	YES	Biopsy with Histologic Confirmation	YES	Other, non-malignant disease	Not Available##TUMOR FREE	Complete Remission/Response##Complete Remission/Response	NO##NO	Not Applicable	Not Applicable	NO	Not Applicable	NO	NO##NO
34	YES	Oral Tongue	Not Available			NOT HISPANIC OR LATINO
28	YES	Oral Tongue	113	Not Available	Chemotherapy	HISPANIC OR LATINO		YES	YES	NO	Not Available	TCGA-BA-6873-F34550	B3ED809E-1C03-46A2-A3B1-3A7766981451	29	Not Available	Not Available		Not Applicable	122	66		Scheduled Follow-up Submission	Unknown	YES		8	Oral Cavity	L Tongue and bilat. neck LNs	YES												WITH TUMOR	Progressive Disease	NO						NO
50	YES	Oral Tongue	1246			NOT HISPANIC OR LATINO						TCGA-CV-6003-F35997	7D4EE3C3-57F0-4ECE-AEDA-C864603E4AED	28			Not Available	Not Applicable	1665		Not Available	Scheduled Follow-up Submission	Not Available	NO	Not Available	2				Not Available	Not Available	Not Available	Not Available	Not Available	Not Available	Not Available	Not Available	Not Available	NO	Not Available	TUMOR FREE	Not Available	NO	Not Applicable	Not Applicable	NO	Not Applicable	NO	NO
52	YES	Oral Tongue	548	Not Available##Not Available##Not Available	Chemotherapy##Chemotherapy##Chemotherapy	NOT HISPANIC OR LATINO		YES	YES	Not Available	NO	TCGA-DQ-5631-F10177	344e4283-d164-4ba0-b778-578d6a01162b	22	Not Available	Not Available		548	548	447		Not Available	Persistent Disease	Not Available		3	Distant Metastasis	Lung	YES												WITH TUMOR	Complete Remission/Response	YES						YES
66	NO	Oral Tongue	Not Available			NOT HISPANIC OR LATINO						TCGA-CV-6934-F41309	DF83E751-EB73-422B-ADD4-AFBE85108624	14			Not Available	65	Not Available		Not Available	Scheduled Follow-up Submission	Not Applicable	NO	Not Available	3				Not Available	Not Available	Not Available	Not Available	Not Available	Not Available	Not Available	Not Available	Not Available	Unknown	Unknown	WITH TUMOR	Complete Remission/Response	NO	Not Applicable	Not Applicable	NO	Not Applicable	NO	NO
82	NO	Oral Tongue	Not Available			NOT HISPANIC OR LATINO		NO	NO	YES	Not Available	TCGA-D6-6515-F29463	73f20e66-25e7-4d5e-a5ab-d6ffac6d9f40	19	Not Available	Not Available		403	Not Available	195		Scheduled Follow-up Submission	Complete Remission/Response	Not Available		3	Cervical Lymph Nodes	Not Available	YES												TUMOR FREE	Complete Remission/Response	YES						NO
70	NO	Oral Tongue	Not Available	Unknown	Chemotherapy	NOT HISPANIC OR LATINO
59	YES	Oral Tongue	406			HISPANIC OR LATINO
69	Not Available	Oral Tongue	153			NOT HISPANIC OR LATINO						TCGA-WA-A7H4-F67065	0A79D6EC-5897-407B-A460-BE8F20A8685B	9			Not Available	Not Applicable	443		Not Available	Scheduled Follow-up Submission	Complete Remission/Response	NO	Not Available	11				Not Available	Not Available	Not Available	Not Available	Not Available	Not Available	Not Available	Not Available	Not Available	NO	Not Available	TUMOR FREE	Complete Remission/Response	NO	Not Applicable	Not Applicable	NO	Not Applicable	NO	NO
61	NO	Oral Tongue	104			NOT HISPANIC OR LATINO						TCGA-D6-A4ZB-F58028	7A414FC2-66E1-46F1-A901-62BF7F00B7ED	31			376	Not Applicable	376		NO	Scheduled Follow-up Submission	Complete Remission/Response	NO	Radiation	3				Not Available	Not Available	Not Available	Not Available	Not Available	Not Available	Not Available	Not Available	Not Available	NO	Not Available	TUMOR FREE	Complete Remission/Response	YES	Not Available	17	YES	20	YES	NO
79	NO	Oral Tongue	111			NOT HISPANIC OR LATINO
53	YES	Oral Tongue	Not Available			NOT HISPANIC OR LATINO						TCGA-CV-6933-F41304	991C5E6A-DD60-4426-8C46-A6EF9959882B	14			Not Available	2741	Not Available		Not Available	Scheduled Follow-up Submission	Unknown	Not Available	Not Available	3				Not Available	Not Available	Not Available	Not Available	Not Available	Not Available	Not Available	Not Available	Not Available	NO	Unknown	TUMOR FREE	Unknown	YES	Not Applicable	Not Applicable	NO	Not Applicable	NO	NO
60	NO	Oral Tongue	310			NOT HISPANIC OR LATINO		Not Available	Not Available	Not Available	Not Available	TCGA-CN-4725-F20671##TCGA-CN-4725-F56579	a3ea97b2-5b82-4c51-9be7-fb7389d5419d##3B1F3154-9A0A-4D50-858D-2A33138876A7	19##13	Not Applicable	Not Applicable	17	Not Applicable##Not Applicable	485##1157	Not Applicable	NO	Scheduled Follow-up Submission##Scheduled Follow-up Submission	Complete Remission/Response##Complete Remission/Response	Not Available##NO	Surgery	1##2	Not Available	Not Available	NO	Not Available	Not Available	Not Available	Not Available	Not Available	Not Available	Not Available	Not Available	Not Available	NO	Not Available	TUMOR FREE##TUMOR FREE	Complete Remission/Response##Complete Remission/Response	Not Available##NO	Not Applicable	Not Applicable	NO	Not Applicable	NO	Not Available##NO
66	NO	Oral Tongue	102			NOT HISPANIC OR LATINO						TCGA-4P-AA8J-F67445	C5B12975-F4FE-4573-94EC-1A81A926B1DB	5			Not Available	Not Applicable	102		Not Available	Scheduled Follow-up Submission	Unknown	NO	Not Available	11				Not Available	Not Available	Not Available	Not Available	Not Available	Not Available	Not Available	Not Available	Not Available	NO	Not Available	TUMOR FREE	Complete Remission/Response	NO	65	14	NO	10	YES	NO
59	NO	Oral Tongue	112			NOT HISPANIC OR LATINO						TCGA-D6-A4Z9-F58027	30878F59-CE2A-4E29-9FA3-098FC6866733	31			539	Not Applicable	539		NO	Scheduled Follow-up Submission	Complete Remission/Response	NO	Radiation	3				Not Available	Not Available	Not Available	Not Available	Not Available	Not Available	Not Available	Not Available	Not Available	NO	Not Available	TUMOR FREE	Complete Remission/Response	YES	Not Applicable	Not Applicable	NO	Not Applicable	NO	NO
79	NO	Oral Cavity	Not Available			NOT HISPANIC OR LATINO						TCGA-CV-7432-F50650	BE8BB357-BD87-4452-8907-3E2798D53777	28			Not Available	2570	Not Available		Not Available	Scheduled Follow-up Submission	Complete Remission/Response	NO	Not Available	10				Not Available	Not Available	Not Available	Not Available	Not Available	Not Available	Not Available	Not Available	Not Available	NO	Unknown	WITH TUMOR	Complete Remission/Response	YES	Not Available	Not Available	Not Available	Not Available	Not Available	NO
54	YES	Oral Cavity	3381			NOT HISPANIC OR LATINO
67	NO	Oral Cavity	354	Not Available##Not Available	Chemotherapy##Chemotherapy	NOT HISPANIC OR LATINO		Not Available	Not Available	Not Available	Not Available	TCGA-CR-6484-F18188	e3710128-034c-4873-8b5c-d9a70e8647c0	28	Not Applicable	Not Applicable		Not Applicable	354	Not Applicable		Not Available	Not Available	Not Available		9	Not Available	Not Available	NO												TUMOR FREE	Complete Remission/Response	YES						YES
58	YES	Oral Cavity	98			NOT HISPANIC OR LATINO		Not Available	Not Available	Not Available	Not Available	TCGA-CN-6020-F21365	79e80d5c-4c97-4276-bc88-67f5d41785ae	10	Not Applicable	Not Applicable		205	Not Available	Not Applicable		Scheduled Follow-up Submission	Complete Remission/Response	Not Available		2	Not Available	Not Available	NO												TUMOR FREE	Complete Remission/Response	YES						NO
77	YES	Oral Cavity	Not Available			NOT HISPANIC OR LATINO		Not Available	Not Available	Not Available	Not Available	TCGA-CQ-6227-F19310	8377ed05-0975-46b8-ae3d-da1da34495ae	6	Not Applicable	Not Applicable		129	Not Available	Not Applicable		Scheduled Follow-up Submission	Progressive Disease	Not Available		10	Not Available	Not Available	NO												WITH TUMOR	Progressive Disease	NO						NO
29	Not Available	Oral Cavity	Not Available	Not Available##Not Available	Chemotherapy##Chemotherapy	NOT HISPANIC OR LATINO
77	NO	Oral Cavity	Not Available			NOT HISPANIC OR LATINO
87	NO	Oral Cavity	Not Available			NOT HISPANIC OR LATINO						TCGA-CV-6938-F36008	8A202CB4-62D4-419F-8992-8974B14D9980	28			Not Available	144	Not Available		Not Available	Scheduled Follow-up Submission	Unknown	NO	Not Available	2				Not Available	Not Available	Not Available	Not Available	Not Available	Not Available	Not Available	Not Available	Not Available	NO	Unknown	Unknown	Not Available	Unknown	Not Applicable	Not Applicable	NO	Not Applicable	NO	Unknown
68	YES	Oral Cavity	680			NOT HISPANIC OR LATINO						TCGA-CV-A6JZ-F60211	FC0B29B2-F706-4BF2-910B-17BEE37EF549	3			Not Available	Not Applicable	714		Not Available	Scheduled Follow-up Submission	Unknown	NO	Not Available	6				Not Available	Not Available	Not Available	393	Oral Cavity	Locoregional Recurrence	submandibular	NO	Biopsy with Histologic Confirmation	YES	Not Available	Unknown	Unknown	YES	Not Applicable	Not Applicable	NO	Not Applicable	NO	NO
60	YES	Oral Cavity	1191	Not Available	Chemotherapy	NOT HISPANIC OR LATINO		Not Available	Not Available	Not Available	Not Available	TCGA-CR-7365-F22008	ca86d220-17a7-4391-8219-2dd910f96f4b	13	Not Applicable	Not Applicable		Not Applicable	1191	Not Applicable		Scheduled Follow-up Submission	Not Available	Not Available		2	Not Available	Not Available	NO												TUMOR FREE	Complete Remission/Response	YES						YES
47	YES	Oral Cavity	383	Complete Response	Chemotherapy	NOT HISPANIC OR LATINO						TCGA-BB-A5HU-F65081	098DB047-4766-4979-9C6A-84C5EE88F504	18			110	Not Applicable	782		NO	Scheduled Follow-up Submission	Complete Remission/Response	NO	Surgery	9				Not Available	Not Available	Not Available	Not Available	Not Available	Not Available	Not Available	Not Available	Not Available	NO	Not Available	TUMOR FREE	Complete Remission/Response	YES	Not Applicable	Not Applicable	NO	Not Applicable	NO	YES
73	YES	Oral Cavity	156			NOT HISPANIC OR LATINO		Not Available	Not Available	Not Available	Not Available	TCGA-CN-4729-F20678##TCGA-CN-4729-F36090##TCGA-CN-4729-F65442	e7808d57-23ec-4850-a7ff-f787a24bb941##C20D14B6-388D-42AC-A63C-972FFE6C8CB0##FF6ED71D-D706-484A-AB9B-077DA6B5A337	19##18##25	Not Applicable	Not Applicable	55##Not Available	Not Applicable##Not Applicable##Not Applicable	156##392##392	Not Applicable	NO##Not Available	Scheduled Follow-up Submission##Scheduled Follow-up Submission##Scheduled Follow-up Submission	Complete Remission/Response##Complete Remission/Response##Complete Remission/Response	Not Available##YES##YES	Surgery##Not Available	1##10##9	Not Available	Not Available	NO	Not Available##Not Available	Not Available##Not Available	Not Available##Not Available	Not Available##Not Available	Not Available##Not Available	Not Available##Not Available	Not Available##Not Available	Not Available##Not Available	Not Available##Not Available	NO##NO	Not Available##Not Available	TUMOR FREE##TUMOR FREE##Not Available	Complete Remission/Response##Complete Remission/Response##Not Available	Not Available##NO##Not Available	Not Applicable##Not Available	Not Applicable##Not Available	NO##Not Available	Not Applicable##Not Available	NO##Not Available	Not Available##NO##Not Available
69	YES	Oral Cavity	1430	Not Available##Not Available	Chemotherapy##Chemotherapy	NOT HISPANIC OR LATINO		NO	NO	Not Available	YES	TCGA-CR-7386-F22106	b30574fa-bca8-4acf-9924-940c7db02ffa	15	Not Available	1028		Not Applicable	1430	1028		Scheduled Follow-up Submission	Persistent Disease	Not Available		2	Distant Metastasis	Lung (distant mets or possible new primary)	YES												WITH TUMOR	Complete Remission/Response	YES						YES
65	NO	Oral Cavity	Not Available			NOT HISPANIC OR LATINO
83	YES	Oral Cavity	972			NOT HISPANIC OR LATINO		Not Available	Not Available	Not Available	Not Available	TCGA-CR-7376-F31302	3e93bfc0-c7ba-4e41-b319-6e1c4da5b090	25	Not Applicable	Not Applicable		Not Applicable	972	Not Applicable		Scheduled Follow-up Submission	Not Available	Not Available		4	Not Available	Not Available	NO												TUMOR FREE	Complete Remission/Response	NO						NO
80	YES	Oral Cavity	930			NOT HISPANIC OR LATINO		Not Available	Not Available	Not Available	Not Available	TCGA-CR-7395-F28771	ff1fdc19-09f2-4a62-8f37-aac10566caa7	16	Not Applicable	Not Applicable		Not Applicable	930	Not Applicable		Not Available	Complete Remission/Response	Not Available		2	Not Available	Not Available	NO												TUMOR FREE	Complete Remission/Response	NO						NO
54	YES	Oral Cavity	1245	Complete Response	Chemotherapy	NOT HISPANIC OR LATINO		Not Available	Not Available	Not Available	Not Available	TCGA-CR-7368-F31311	edd4f64d-652d-456b-834a-e463494255c8	9	Not Applicable	Not Applicable		Not Applicable	1245	Not Applicable		Scheduled Follow-up Submission	Not Available	Not Available		4	Not Available	Not Available	NO												TUMOR FREE	Complete Remission/Response	YES						YES
64	YES	Oral Cavity	Not Available			NOT HISPANIC OR LATINO						TCGA-CV-7434-F41193	65C16DF3-5EEC-4C69-A096-3C3C92C183C4	13			Not Available	218	Not Available		Not Available	Scheduled Follow-up Submission	Complete Remission/Response	Not Available	Not Available	3				Not Available	Not Available	Not Available	Not Available	Not Available	Not Available	Not Available	Not Available	Not Available	NO	Unknown	TUMOR FREE	Complete Remission/Response	NO	Not Applicable	Not Applicable	NO	Not Applicable	NO	NO
74	NO	Oral Cavity	Not Available			NOT HISPANIC OR LATINO						TCGA-CV-7413-F40535	A4806162-12C4-4DCD-8C24-D0F8A7AE3771	22			Not Available	294	Not Available		Not Available	Scheduled Follow-up Submission	Unknown	NO	Not Available	2				Not Available	Not Available	Not Available	Not Available	Not Available	Not Available	Not Available	Not Available	Not Available	NO	Unknown	Unknown	Complete Remission/Response	NO	Not Applicable	Not Applicable	NO	Not Applicable	NO	NO
55	YES	Oral Cavity	Not Available			NOT HISPANIC OR LATINO						TCGA-CV-7429-F44101	5F9E31D0-76C9-4C8D-96A8-B2E03D5AA413	11			Not Available	107	Not Available		Unknown	Scheduled Follow-up Submission	Partial Remission/Response	NO	Radiation	6				Not Available	Not Available	Not Available	Not Available	Not Available	Not Available	Not Available	Not Available	Not Available	Unknown	Unknown	Unknown	Partial Remission/Response	YES	Not Applicable	Not Applicable	NO	Not Applicable	NO	NO
50	YES	Oral Cavity	133	Unknown	Chemotherapy	NOT HISPANIC OR LATINO						TCGA-H7-8502-F45472	C0674D62-B6A8-4AFA-BA32-A69FFA2B1E8A	15			108	Not Applicable	458		NO	Scheduled Follow-up Submission	Complete Remission/Response	NO	Concurrent Chemotherapy	7				Not Available	Not Available	Not Available	Not Available	Not Available	Not Available	Not Available	Not Available	Not Available	NO	Not Available	TUMOR FREE	Complete Remission/Response	YES	Not Applicable	Not Applicable	NO	Not Applicable	NO	YES
48	NO	Oral Cavity	Not Available			NOT HISPANIC OR LATINO
74	YES	Oral Cavity	49			NOT HISPANIC OR LATINO						TCGA-HD-A633-F66032	B68B5451-2408-4D9A-8DB9-05DA45238971	1			Not Available	Not Applicable	421		NO	Scheduled Follow-up Submission	Stable Disease	NO	Surgery	10				Unknown	YES	419	419	Oral Cavity	Locoregional Recurrence	Buccal Space & Infratemporal Fossa	YES	Biopsy with Histologic Confirmation	YES	Not Available	WITH TUMOR	Complete Remission/Response	YES	Not Available	Not Available	Unknown	Not Available	Unknown	NO
69	YES	Oral Cavity	548			NOT HISPANIC OR LATINO						TCGA-CQ-A4CD-F57644##TCGA-CQ-A4CD-F63811	B4B33760-5C3B-4D6D-89E0-585AD7F9D636##EE8728A2-8859-4CF9-86E5-BF9AA0005C41	18##19			204##204	Not Applicable##Not Applicable	998##1022		NO##NO	Scheduled Follow-up Submission##Scheduled Follow-up Submission	Complete Remission/Response##Complete Remission/Response	NO##NO	Radiation##Radiation	3##8				Not Available##Not Available	Not Available##Not Available	Not Available##Not Available	Not Available##Not Available	Not Available##Not Available	Not Available##Not Available	Not Available##Not Available	Not Available##Not Available	Not Available##Not Available	NO##NO	Not Available##Not Available	TUMOR FREE##TUMOR FREE	Complete Remission/Response##Complete Remission/Response	YES##YES	Not Applicable##Not Applicable	Not Applicable##Not Applicable	NO##NO	Not Applicable##Not Applicable	NO##NO	NO##NO
62	NO	Oral Cavity	Not Available			NOT HISPANIC OR LATINO						TCGA-CV-7252-F42446	95531286-4DF3-462D-A424-D46EA8167DA8	19			89	151	Not Available		YES	Scheduled Follow-up Submission	Progressive Disease	NO	Radiation	4				Not Available	Not Available	Not Available	Not Available	Not Available	Not Available	Not Available	Not Available	Not Available	NO	Unknown	WITH TUMOR	Progressive Disease	YES	Not Available	Not Available	Unknown	Not Available	Unknown	NO
43	NO	Oral Cavity	Not Available			NOT HISPANIC OR LATINO						TCGA-CV-7409-F41171	543584A7-D33F-4674-BE60-EE136298CCC0	13			Not Available	543	Not Available		Not Available	Scheduled Follow-up Submission	Not Applicable	NO	Not Available	3				Not Available	Not Available	Not Available	Not Available	Not Available	Not Available	Not Available	Not Available	Not Available	Unknown	Unknown	Unknown	Complete Remission/Response	NO	Not Available	Not Available	Unknown	Not Available	Unknown	NO
49	YES	Oral Cavity	Not Available			Not Available						TCGA-CV-6960-F36007	080865D3-209B-4730-955D-EEF8CC76BA5A	14			Not Available	862	Not Available		Not Available	Scheduled Follow-up Submission	Not Applicable	NO	Not Available	3				Not Available	Not Available	Not Available	Not Available	Not Available	Not Available	Not Available	Not Available	Not Available	NO	Unknown	TUMOR FREE	Not Applicable	NO	Not Applicable	Not Applicable	NO	Not Applicable	NO	NO
59	YES	Oral Cavity	Not Available			NOT HISPANIC OR LATINO						TCGA-CV-A45U-F46953	A1B4E18C-B476-45B7-BBB3-3D7CEDF6596A	20			Not Available	1079	Not Available		Not Available	Scheduled Follow-up Submission	Progressive Disease	Not Available	Not Available	8				Not Available	Not Available	Not Available	Not Available	Not Available	Not Available	Not Available	Not Available	Not Available	NO	Unknown	WITH TUMOR	Not Available	YES	Not Available	Not Available	Not Available	Not Available	Not Available	NO
85	NO	Oral Cavity	45			NOT HISPANIC OR LATINO		Not Available	Not Available	Not Available	Not Available	TCGA-CN-6018-F21348##TCGA-CN-6018-F36124	0833f392-aeec-4c6d-a0f3-157d1196acb8##CDA1B82E-DC73-4BA6-A40F-82D394F21727	10##19	Not Applicable	Not Applicable	Not Available	Not Applicable##580	45##Not Available	Not Applicable	Not Available	Scheduled Follow-up Submission##Scheduled Follow-up Submission	Complete Remission/Response##Complete Remission/Response	Not Available##NO	Not Available	2##10	Not Available	Not Available	NO	Not Available	Not Available	Not Available	Not Available	Not Available	Not Available	Not Available	Not Available	Not Available	NO	Other, non-malignant disease	TUMOR FREE##TUMOR FREE	Complete Remission/Response##Complete Remission/Response	Not Available##NO	Not Applicable	Not Applicable	NO	Not Applicable	NO	Not Available##NO
57	NO	Oral Cavity	4335			NOT HISPANIC OR LATINO						TCGA-CV-7435-F51077	D9D9CA2D-23CF-4534-A288-DD1B83D48730	6			Not Available	4680	Not Available		Not Available	Scheduled Follow-up Submission	Complete Remission/Response	NO	Not Available	11				Not Available	Not Available	Not Available	Not Available	Not Available	Not Available	Not Available	Not Available	Not Available	NO	Unknown	TUMOR FREE	Complete Remission/Response	YES	Not Applicable	Not Applicable	NO	Not Applicable	NO	NO
78	NO	Oral Cavity	Not Available			NOT HISPANIC OR LATINO						TCGA-CV-7414-F41191	8E789BEA-B03A-4BED-A2F4-4E6004CB4DF2	13			Not Available	14	Not Available		Not Available	Scheduled Follow-up Submission	Not Applicable	Not Available	Not Available	3				Not Available	Not Available	Not Available	Not Available	Not Available	Not Available	Not Available	Not Available	Not Available	Unknown	Unknown	Unknown	Complete Remission/Response	NO	Not Applicable	Not Applicable	NO	Not Applicable	NO	NO
71	NO	Oral Cavity	Not Available			NOT HISPANIC OR LATINO
58	Not Available	Oral Cavity	Not Available			NOT HISPANIC OR LATINO						TCGA-CV-7253-F40536	B7D51A24-1129-4988-927E-0D26D3DD61FC	22			Not Available	361	Not Available		Not Available	Scheduled Follow-up Submission	Unknown	NO	Not Available	2				Not Available	Not Available	Not Available	Not Available	Not Available	Not Available	Not Available	Not Available	Not Available	NO	Unknown	WITH TUMOR	Partial Remission/Response	NO	Not Applicable	Not Applicable	NO	Not Applicable	NO	NO
64	YES	Oral Cavity	Not Available			NOT HISPANIC OR LATINO
69	YES	Oral Cavity	646			NOT HISPANIC OR LATINO
53	NO	Oral Cavity	3497			NOT HISPANIC OR LATINO						TCGA-CV-7183-F41176	6BB4CD37-CC1C-4967-B147-1AABE4BC34E4	13			Not Available	Not Applicable	3981		Not Available	Scheduled Follow-up Submission	Not Applicable	NO	Not Available	3				Not Available	Not Available	Not Available	Not Available	Not Available	Not Available	Not Available	Not Available	Not Available	NO	Not Available	TUMOR FREE	Complete Remission/Response	NO	Not Applicable	Not Applicable	NO	Not Applicable	NO	NO
47	YES	Oral Cavity	Not Available			NOT HISPANIC OR LATINO
66	NO	Oral Cavity	Not Available			Not Available
56	YES	Oral Cavity	325	Not Available##Not Available	Chemotherapy##Chemotherapy	NOT HISPANIC OR LATINO		Not Available	Not Available	Not Available	Not Available	TCGA-CN-4728-F20675##TCGA-CN-4728-F56583##TCGA-CN-4728-F70457	a3c4c388-6d62-42bf-be8c-fd372f72fdb2##B9D7B087-6DC4-409E-A43E-43499FF8F88D##CB3AE936-9A97-45DC-B4D9-5A7A99305A5D	19##13##17	Not Applicable	Not Applicable	87##87	Not Applicable##Not Applicable##Not Applicable	613##1151##1724	Not Applicable	NO##NO	Scheduled Follow-up Submission##Scheduled Follow-up Submission##Scheduled Follow-up Submission	Complete Remission/Response##Complete Remission/Response##Complete Remission/Response	Not Available##NO##NO	Surgery##Surgery	1##2##2	Not Available	Not Available	NO	Not Available##Not Available	Not Available##Not Available	Not Available##Not Available	Not Available##Not Available	Not Available##Not Available	Not Available##Not Available	Not Available##Not Available	Not Available##Not Available	Not Available##Not Available	NO##NO	Not Available##Not Available	TUMOR FREE##TUMOR FREE##TUMOR FREE	Complete Remission/Response##Complete Remission/Response##Complete Remission/Response	YES##YES##YES	Not Applicable##Not Applicable	Not Applicable##Not Applicable	NO##NO	Not Applicable##Not Applicable	NO##NO	YES##YES##YES
58	YES	Oral Cavity	Not Available			NOT HISPANIC OR LATINO		Not Available##Not Available	Not Available##Not Available	Not Available##Not Available	Not Available##Not Available	TCGA-CR-7377-F28768##TCGA-CR-7377-F28769	580f099d-baa4-4e54-9d34-39d392ab1f17##3c163bdb-d894-4ff1-b6c8-d000c0ca1def	14##29	Not Applicable##Not Applicable	Not Applicable##Not Applicable		279##279	Not Available##Not Available	Not Applicable##Not Applicable		Scheduled Follow-up Submission##Not Available	Not Available##Not Available	Not Available##Not Available		2##2	Not Available##Not Available	Not Available##Not Available	NO##NO												Not Available##Not Available	Complete Remission/Response##Complete Remission/Response	NO##Not Available						NO##Not Available
65	YES	Oral Cavity	692	Complete Response##Complete Response##Complete Response	Chemotherapy##Chemotherapy##Chemotherapy	NOT HISPANIC OR LATINO						TCGA-HL-7533-F48758	1973EC7E-4B8F-4F18-B6F0-6BAD4886FA0B	20			87	Not Applicable	1057		NO	Scheduled Follow-up Submission	Complete Remission/Response	NO	Concurrent Chemotherapy	9				Not Available	Not Available	Not Available	Not Available	Not Available	Not Available	Not Available	Not Available	Not Available	NO	Not Available	TUMOR FREE	Complete Remission/Response	NO	Not Applicable	Not Applicable	NO	Not Applicable	NO	YES
78	YES	Oral Cavity	750			NOT HISPANIC OR LATINO						TCGA-CV-A6JE-F59916	2F5A1DC9-BC0C-4535-A94E-4DC9651C6B03	23			Not Available	Not Applicable	1075		Not Available	Scheduled Follow-up Submission	Complete Remission/Response	NO	Not Available	5				Not Available	Not Available	Not Available	Not Available	Not Available	Not Available	Not Available	Not Available	Not Available	NO	Not Available	TUMOR FREE	Complete Remission/Response	NO	Not Applicable	Not Applicable	NO	Not Applicable	NO	NO
58	YES	Oral Cavity	Not Available	Not Available	Chemotherapy	NOT HISPANIC OR LATINO		NO	NO	NO	Not Available	TCGA-CR-7380-F22058	aec070c3-20d7-452a-898f-2ecb9b488fa3	15	Not Available	Not Available		606	Not Available	561		Scheduled Follow-up Submission	Not Available	Not Available		2	Distant Metastasis	Lung	YES												WITH TUMOR	Complete Remission/Response	YES						YES
73	NO	Oral Cavity	3835			HISPANIC OR LATINO						TCGA-CV-6942-F40776	318AF7F2-942F-43A8-8C39-5D2BF7163A43	28			Not Available	Not Applicable	4282		Not Available	Scheduled Follow-up Submission	Not Applicable	NO	Not Available	2				Not Available	Not Available	Not Available	Not Available	Not Available	Not Available	Not Available	Not Available	Not Available	NO	Not Available	TUMOR FREE	Complete Remission/Response	NO	Not Applicable	Not Applicable	NO	Not Applicable	NO	NO
87	NO	Oral Cavity	Not Available			NOT HISPANIC OR LATINO						TCGA-CV-A45V-F47136	B0430319-6AAF-43D2-8F13-8F31B604A84C	22			Not Available	32	Not Available		Not Available	Scheduled Follow-up Submission	Not Applicable	Not Available	Not Available	8				Not Available	Not Available	Not Available	Not Available	Not Available	Not Available	Not Available	Not Available	Not Available	NO	Unknown	Unknown	Not Available	NO	Not Available	Not Available	Not Available	Not Available	Not Available	NO
69	NO	Oral Cavity	Not Available			NOT HISPANIC OR LATINO						TCGA-CV-A45Q-F47177	2CE16393-702A-40C1-8EA3-00F86912D4F8	22			Not Available	5152	Not Available		Not Available	Scheduled Follow-up Submission	Complete Remission/Response	Not Available	Not Available	8				Not Available	Not Available	Not Available	Not Available	Not Available	Not Available	Not Available	Not Available	Not Available	NO	Unknown	TUMOR FREE	Complete Remission/Response	YES	Not Available	Not Available	Not Available	Not Available	Not Available	NO
75	YES	Oral Cavity	30			NOT HISPANIC OR LATINO						TCGA-H7-7774-F36222	9650C5C0-E490-49E8-ACE3-220FE367EDE3	24			30	Not Applicable	407		NO	Scheduled Follow-up Submission	Complete Remission/Response	NO	Surgery	10				NO	NO	279	252	Oral Cavity	New Primary Tumor	hard palate (right)	YES	Biopsy with Histologic Confirmation	YES	Not Available	TUMOR FREE	Complete Remission/Response	YES	Not Applicable	Not Applicable	NO	Not Applicable	NO	NO
79	YES	Oral Cavity	Not Available			NOT HISPANIC OR LATINO						TCGA-CV-A6K2-F60231	AAC3E2B7-AA8A-402E-BF86-953539E7738C	3			Not Available	317	Not Available		Not Available	Scheduled Follow-up Submission	Progressive Disease	YES	Not Available	6				Not Available	Not Available	231	134	Not Available	Locoregional Recurrence	Infratemporal fossa	YES	Not Available	YES	Not Available	Unknown	Not Available	Not Available	Not Available	Not Available	Not Available	Not Available	Not Available	Not Available
56	YES	Oral Cavity	33			NOT HISPANIC OR LATINO						TCGA-HD-A6I0-F66034	65441C69-0AA0-4B97-990E-CF0924A8A1B5	1			140	Not Applicable	210		NO	Scheduled Follow-up Submission	Complete Remission/Response	NO	Surgery	10				Not Available	Not Available	Not Available	Not Available	Not Available	Not Available	Not Available	Not Available	Not Available	NO	Not Available	TUMOR FREE	Complete Remission/Response	YES	Not Available	Not Available	Unknown	Not Available	Unknown	NO
52	YES	Oral Cavity	1440	Unknown##Unknown	Chemotherapy##Chemotherapy	NOT HISPANIC OR LATINO		Not Available	Not Available	Not Available	Not Available	TCGA-CR-7367-F21959	1e9d6827-d8bd-487c-8040-5a7dc1254d2d	22	Not Applicable	Not Applicable		Not Applicable	1440	Not Applicable		Scheduled Follow-up Submission	Not Available	Not Available		2	Not Available	Not Available	NO												TUMOR FREE	Complete Remission/Response	YES						YES
60	YES	Oral Cavity	111			NOT HISPANIC OR LATINO						TCGA-MT-A67F-F60271	7996DE65-F393-4341-8522-A26307E16731	4			27	Not Applicable	384		NO	Scheduled Follow-up Submission	Complete Remission/Response	NO	Surgery	6				Not Available	Not Available	Not Available	Not Available	Not Available	Not Available	Not Available	Not Available	Not Available	NO	Not Available	TUMOR FREE	Stable Disease	YES	Not Applicable	Not Applicable	NO	Not Applicable	NO	YES
55	YES	Oral Cavity	Not Available			NOT HISPANIC OR LATINO
67	Not Available	Oral Cavity	119			NOT HISPANIC OR LATINO		Not Available	Not Available	Not Available	Not Available	TCGA-CN-6994-F33160##TCGA-CN-6994-F56633##TCGA-CN-6994-F63694	E571B498-4578-4CAC-B63D-5B8BC26E20C5##111F1027-DEFA-437D-B25F-1FB2F6D36B35##214C9824-2FDF-4D42-9BE5-78CD66022D30	22##14##15	Not Applicable	Not Applicable	30##30	Not Applicable##Not Applicable##Not Applicable	350##735##1183	Not Applicable	NO##NO	Scheduled Follow-up Submission##Scheduled Follow-up Submission##Scheduled Follow-up Submission	Complete Remission/Response##Complete Remission/Response##Complete Remission/Response	Not Available##NO##NO	Surgery##Surgery	6##2##8	Not Available	Not Available	NO	Not Available##Not Available	Not Available##Not Available	Not Available##Not Available	Not Available##Not Available	Not Available##Not Available	Not Available##Not Available	Not Available##Not Available	Not Available##Not Available	Not Available##Not Available	NO##NO	Not Available##Not Available	TUMOR FREE##TUMOR FREE##TUMOR FREE	Complete Remission/Response##Complete Remission/Response##Complete Remission/Response	NO##NO##NO	Not Applicable##Not Applicable	Not Applicable##Not Applicable	NO##NO	Not Applicable##Not Applicable	NO##NO	NO##NO##NO
76	YES	Oral Cavity	877			NOT HISPANIC OR LATINO						TCGA-CQ-7071-F46672##TCGA-CQ-7071-F68616	51C4F4B8-34A3-46E7-BBB6-03CB3F0C0320##A97B6641-4AED-4581-A568-7DC9F7987773	13##4			155##155	Not Applicable##Not Applicable	877##1311		NO##NO	Scheduled Follow-up Submission##Scheduled Follow-up Submission	Complete Remission/Response##Complete Remission/Response	NO##NO	Surgery##Surgery	8##12				Not Available##Not Available	Not Available##Not Available	Not Available##Not Available	Not Available##Not Available	Not Available##Not Available	Not Available##Not Available	Not Available##Not Available	Not Available##Not Available	Not Available##Not Available	NO##NO	Not Available##Not Available	TUMOR FREE##TUMOR FREE	Complete Remission/Response##Complete Remission/Response	YES##YES	Not Applicable##Not Applicable	Not Applicable##Not Applicable	NO##NO	Not Applicable##Not Applicable	NO##NO	NO##NO
49	YES	Oral Cavity	Not Available	Complete Response	Chemotherapy	NOT HISPANIC OR LATINO
53	YES	Oral Cavity	Not Available			NOT HISPANIC OR LATINO
78	NO	Oral Cavity	1036			NOT HISPANIC OR LATINO		Not Available	Not Available	Not Available	Not Available	TCGA-CR-7379-F22050	c94bfd44-dab3-4b74-b3a4-5392d65e05b3	20	Not Applicable	Not Applicable		Not Applicable	1036	Not Applicable		Scheduled Follow-up Submission	Not Available	Not Available		2	Not Available	Not Available	NO												TUMOR FREE	Complete Remission/Response	YES						NO
82	YES	Oral Cavity	Not Available			NOT HISPANIC OR LATINO						TCGA-CX-7082-F36149	B9871E4E-366B-4776-A61C-59A922E60424	1			0	11	Not Available		NO	Scheduled Follow-up Submission	Not Applicable	NO	Surgery	11				Not Available	Not Available	Not Available	Not Available	Not Available	Not Available	Not Available	Not Available	Not Available	NO	Related to Head & Neck Cancer	TUMOR FREE	Complete Remission/Response	NO	Not Applicable	Not Applicable	NO	Not Applicable	NO	NO
59	YES	Oral Cavity	Not Available			NOT HISPANIC OR LATINO		Not Available	Not Available	Not Available	Not Available	TCGA-CR-7369-F31309	1379f75f-c17f-47fc-a653-0ea513651560	9	Not Applicable	Not Applicable		1090	Not Available	Not Applicable		Scheduled Follow-up Submission	Not Available	Not Available		4	Not Available	Not Available	NO												TUMOR FREE	Complete Remission/Response	NO						NO
63	YES	Oral Cavity	Not Available			NOT HISPANIC OR LATINO						TCGA-CV-5966-F70577	EFA7E30F-B026-413B-A905-2708A0C51609	25			Not Available	545	Not Available		Not Available	Scheduled Follow-up Submission	Complete Remission/Response	NO	Not Available	2				Not Available	Not Available	Not Available	Not Available	Not Available	Not Available	Not Available	Not Available	Not Available	NO	Not Available	TUMOR FREE	Complete Remission/Response	YES	Not Available	Not Available	Not Available	Not Available	Not Available	NO
74	NO	Oral Cavity	Not Available			NOT HISPANIC OR LATINO
66	NO	Oral Cavity	889	Not Available	Chemotherapy	NOT HISPANIC OR LATINO		Not Available	Not Available	Not Available	Not Available	TCGA-CR-7373-F22017	8dbbb339-3ef2-4c6e-be1f-eee6c8bc0d67	14	Not Applicable	Not Applicable		Not Applicable	889	Not Applicable		Scheduled Follow-up Submission	Not Available	Not Available		2	Not Available	Not Available	NO												TUMOR FREE	Complete Remission/Response	YES						YES
64	NO	Oral Cavity	Not Available			NOT HISPANIC OR LATINO
53	YES	Oral Cavity	717			NOT HISPANIC OR LATINO						TCGA-CV-A6JN-F60059	3CFE8F12-12EB-498A-B99B-92EBE89E7D26	29			Not Available	Not Applicable	906		Not Available	Scheduled Follow-up Submission	Complete Remission/Response	NO	Not Available	5				Not Available	Not Available	Not Available	Not Available	Not Available	Not Available	Not Available	Not Available	Not Available	NO	Not Available	TUMOR FREE	Complete Remission/Response	YES	Not Applicable	Not Applicable	NO	Not Applicable	NO	NO
65	YES	Oral Cavity	350			NOT HISPANIC OR LATINO						TCGA-BB-A5HZ-F65091	89E3C218-5A3C-46BE-B3F3-266C51A1B891	18			136	Not Applicable	827		NO	Scheduled Follow-up Submission	Progressive Disease	NO	Concurrent Chemotherapy	9				YES	NO	Not Available	438	Distant Metastasis	Distant Metastasis	Adrenal Gland	NO	Biopsy with Histologic Confirmation	YES	Not Available	WITH TUMOR	Complete Remission/Response	YES	Not Applicable	Not Applicable	NO	Not Applicable	NO	YES
82	NO	Oral Cavity	272	Complete Response	Immunotherapy	NOT HISPANIC OR LATINO						TCGA-RS-A6TO-F67707	1E34B6B1-FDFC-4784-ACB1-7C36EC34622F	11			94	387	Not Available		NO	Scheduled Follow-up Submission	Progressive Disease	NO	Radiation	11				NO	NO	Not Available	338	Oral Cavity	Locoregional Recurrence	L floor of mouth	NO	Biopsy with Histologic Confirmation	YES	Related to Head & Neck Cancer	WITH TUMOR	Complete Remission/Response	YES	Not Applicable	Not Applicable	NO	Not Applicable	NO	YES
87	NO	Oral Cavity	Not Available			HISPANIC OR LATINO						TCGA-CV-7095-F41247	317A3C3D-964F-4C1D-88E0-4347581A87CB	13			Not Available	572	Not Available		Not Available	Scheduled Follow-up Submission	Not Applicable	Not Available	Not Available	3				Not Available	Not Available	Not Available	Not Available	Not Available	Not Available	Not Available	Not Available	Not Available	NO	Unknown	TUMOR FREE	Not Applicable	NO	Not Applicable	Not Applicable	NO	Not Applicable	NO	NO
79	YES	Oral Cavity	811	Not Available##Not Available	Chemotherapy##Chemotherapy	Not Available		YES##YES##Not Available	NO##YES##Not Available	NO##NO##Not Available	NO##Not Available##Not Available	TCGA-CN-4740-F10987##TCGA-CN-4740-F10985##TCGA-CN-4740-F21269	094a615c-bcde-4c93-8b62-c37ddb2b387a##0020d10d-cf87-474f-b546-a2160a95d1d0##07edd50d-7ed0-4627-930f-37a0366ec5c6	2##2##8	Not Available##Not Available##Not Applicable	Not Available##Not Available##Not Applicable		Not Applicable##Not Applicable##839	811##811##Not Available	720##224##Not Applicable		Not Available##Not Available##Scheduled Follow-up Submission	Progressive Disease##Complete Remission/Response##Progressive Disease	Not Available##Not Available##Not Available		5##5##2	Oral Cavity##Not Available##Not Available	RETROMOLAR TRIGONE##PTERYGOID FOSSA##Not Available	YES##YES##NO												WITH TUMOR##WITH TUMOR##WITH TUMOR	Complete Remission/Response##Complete Remission/Response##Not Available	YES##YES##Not Available						NO##NO##Not Available
73	YES	Oral Cavity	Not Available			NOT HISPANIC OR LATINO						TCGA-CV-7427-F41188	C3389CAA-FC93-4E29-9FE2-AADABA625775	13			Not Available	4760	Not Available		Not Available	Scheduled Follow-up Submission	Not Applicable	NO	Not Available	3				NO	NO	3329	3282	Oral Cavity	Locoregional Recurrence	Maxilla	YES	Convincing Imaging	YES	Unknown	TUMOR FREE	Complete Remission/Response	NO	Not Applicable	Not Applicable	NO	Not Applicable	NO	NO
39	NO	Oral Cavity	3837			NOT HISPANIC OR LATINO						TCGA-CV-7090-F36048	E740596F-3A81-4EA4-8A07-4315DCB5978D	30			Not Available	Not Applicable	5252		NO	Scheduled Follow-up Submission	Complete Remission/Response	NO	Radiation	7				Not Available	Not Available	Not Available	Not Available	Not Available	Not Available	Not Available	Not Available	Not Available	NO	Not Available	TUMOR FREE	Complete Remission/Response	YES	30	20	NO	Not Available	YES	NO
64	NO	Oral Cavity	Not Available			Not Available
58	YES	Oral Cavity	Not Available	Not Available##Not Available##Not Available##Not Available##Not Available##Not Available##Not Available	Chemotherapy##Chemotherapy##Chemotherapy##Chemotherapy##Chemotherapy##Chemotherapy##Chemotherapy	NOT HISPANIC OR LATINO		YES##YES##NO	YES##YES##YES	NO##Not Available##YES	Not Available##NO##Not Available	TCGA-CR-6471-F18084##TCGA-CR-6471-F18092##TCGA-CR-6471-F18088	8d2b5cac-1bfe-42db-9298-5d74bef4bd09##cca0f8e1-a419-48eb-a168-d08cee54bb58##a925e42f-cccd-4288-82dd-00f80ec90659	14##14##14	Not Available##Not Available##832	Not Available##Not Available##Not Available		1202##1202##1202	Not Available##Not Available##Not Available	498##1017##783		Additional New Tumor Event##Additional New Tumor Event##Additional New Tumor Event	Complete Remission/Response##Progressive Disease##Complete Remission/Response	Not Available##Not Available##Not Available		9##9##9	Oropharynx##Distant Metastasis##Cervical Lymph Nodes	Not Available##Lung##Not Available	YES##YES##YES												WITH TUMOR##WITH TUMOR##WITH TUMOR	Complete Remission/Response##Not Available##Not Available	YES##Not Available##Not Available						NO##Not Available##Not Available
85	NO	Oral Cavity	Not Available			Not Available						TCGA-CV-7099-F41184	10A9198A-3E25-41D3-BEBA-F6EBC88B726D	13			Not Available	243	Not Available		Not Available	Scheduled Follow-up Submission	Not Applicable	NO	Not Available	3				Not Available	Not Available	Not Available	Not Available	Not Available	Not Available	Not Available	Not Available	Not Available	NO	Unknown	TUMOR FREE	Complete Remission/Response	NO	Not Applicable	Not Applicable	NO	Not Applicable	NO	NO
55	NO	Lip	128			NOT HISPANIC OR LATINO		NO	NO	Not Available	Not Available	TCGA-D6-6827-F29506##TCGA-D6-6827-F38622	c0d0862f-49f9-4825-a911-46e13b79609c##1934A826-DB63-416B-8490-2DCF03CA532A	21##19	Not Applicable	Not Applicable	Not Available	Not Applicable##Not Applicable	373##568	Not Applicable	Not Available	Scheduled Follow-up Submission##Scheduled Follow-up Submission	Complete Remission/Response##Complete Remission/Response	Not Available##NO	Not Available	3##12	Not Available	Not Available	NO	Not Available	Not Available	Not Available	Not Available	Not Available	Not Available	Not Available	Not Available	Not Available	NO	Not Available	TUMOR FREE##TUMOR FREE	Complete Remission/Response##Complete Remission/Response	YES##NO	Not Available	Not Available	Not Available	Not Available	Not Available	NO##NO
69	NO	Lip	325			NOT HISPANIC OR LATINO		NO	NO	Not Available	Not Available	TCGA-D6-6516-F29505##TCGA-D6-6516-F38620	0cd2e659-2234-43d7-8182-61ddd490b7e7##75EA887E-C9C6-42C5-850E-E2155CC081C5	21##19	Not Applicable	Not Applicable	Not Available	Not Applicable##Not Applicable	514##773	Not Applicable	Not Available	Scheduled Follow-up Submission##Scheduled Follow-up Submission	Complete Remission/Response##Complete Remission/Response	Not Available##NO	Not Available	3##12	Not Available	Not Available	NO	Not Available	Not Available	Not Available	Not Available	Not Available	Not Available	Not Available	Not Available	Not Available	NO	Not Available	TUMOR FREE##TUMOR FREE	Complete Remission/Response##Complete Remission/Response	NO##NO	Not Available	Not Available	Not Available	Not Available	Not Available	NO##NO
42	YES	Lip	Not Available			HISPANIC OR LATINO						TCGA-CV-A468-F46983	48B39074-9BF7-4262-8EE1-19C44659C9F6	21			Not Available	464	Not Available		Not Available	Scheduled Follow-up Submission	Complete Remission/Response	Not Available	Not Available	8				Not Available	Not Available	Not Available	Not Available	Not Available	Not Available	Not Available	Not Available	Not Available	Not Available	Unknown	TUMOR FREE	Complete Remission/Response	YES	Not Available	Not Available	Not Available	Not Available	Not Available	NO
79	YES	Hard Palate	553			NOT HISPANIC OR LATINO						TCGA-QK-A64Z-F57954	12B09C4C-5FC3-46BC-BC11-F848FEC18DF0	2			0	641	Not Available		YES	Scheduled Follow-up Submission	Progressive Disease	NO	Surgery	4				NO	NO	Not Available	553	Cervical Lymph Nodes	Locoregional Recurrence	bilateral	NO	Not Available	YES	Related to Head & Neck Cancer	WITH TUMOR	Progressive Disease	NO	Not Applicable	Not Applicable	NO	Not Applicable	NO	NO
78	YES	Hard Palate	479			NOT HISPANIC OR LATINO		Not Available	Not Available	Not Available	Not Available	TCGA-CR-6492-F28963	c63d55ce-e0e3-47da-af60-2e1850d7f1fc	1	Not Applicable	Not Applicable		Not Applicable	479	Not Applicable		Not Available	Not Available	Not Available		3	Not Available	Not Available	NO												TUMOR FREE	Complete Remission/Response	YES						NO
76	NO	Hard Palate	2327			NOT HISPANIC OR LATINO		NO	NO	NO	NO	TCGA-CV-5442-F17962	2A547E7A-5E61-489B-BADF-9B43C42A2C85	28	Not Applicable	Not Applicable		Not Applicable	2327	Not Applicable		Not Available	Not Available	Not Available		10	Not Available	Not Available	NO												TUMOR FREE	Complete Remission/Response	NO						NO
90	NO	Hard Palate	Not Available			NOT HISPANIC OR LATINO		Not Available	Not Available	Not Available	Not Available	TCGA-CN-5369-F21293	7327c034-e300-4d73-94fa-af3232deec5e	8	Not Applicable	Not Applicable		380	Not Available	Not Applicable		Scheduled Follow-up Submission	Complete Remission/Response	Not Available		2	Not Available	Not Available	NO												TUMOR FREE	Complete Remission/Response	NO						NO
73	NO	Hard Palate	1028			NOT HISPANIC OR LATINO		Not Available	Not Available	Not Available	Not Available	TCGA-CQ-5331-F18535##TCGA-CQ-5331-F36126	71ebe0cf-cb1a-4201-b87f-ca392393269a##2829CD5F-CD10-4730-A0AD-AEB1DD72B4CA	4##19	Not Applicable	Not Applicable	43	Not Applicable##Not Applicable	1028##1399	Not Applicable	NO	Scheduled Follow-up Submission##Scheduled Follow-up Submission	Complete Remission/Response##Complete Remission/Response	Not Available##NO	Surgery	10##10	Not Available	Not Available	NO	Not Available	Not Available	Not Available	Not Available	Not Available	Not Available	Not Available	Not Available	Not Available	NO	Not Available	TUMOR FREE##TUMOR FREE	Complete Remission/Response##Complete Remission/Response	NO##NO	Not Applicable	Not Applicable	NO	Not Applicable	NO	NO##NO
59	YES	Hard Palate	1461			NOT HISPANIC OR LATINO						TCGA-CQ-7063-F47174##TCGA-CQ-7063-F64929	C8E0107F-B255-4172-AEA0-94EB1D32099A##9B2AF0A9-DAA9-4D02-8736-821170A329C5	22##16			1220##1220	Not Applicable##Not Applicable	1750##2133		NO##NO	Scheduled Follow-up Submission##Scheduled Follow-up Submission	Complete Remission/Response##Complete Remission/Response	NO##NO	Surgery##Surgery	8##9				Not Available##Not Available	Not Available##Not Available	Not Available##Not Available	Not Available##Not Available	Not Available##Not Available	Not Available##Not Available	Not Available##Not Available	Not Available##Not Available	Not Available##Not Available	NO##NO	Not Available##Not Available	TUMOR FREE##TUMOR FREE	Complete Remission/Response##Complete Remission/Response	NO##NO	Not Applicable##Not Applicable	Not Applicable##Not Applicable	NO##NO	Not Applicable##Not Applicable	NO##NO	NO##NO
65	YES	Hard Palate	1636			NOT HISPANIC OR LATINO		Not Available##Not Available	Not Available##Not Available	Not Available##Not Available	Not Available##Not Available	TCGA-BA-5558-F9971##TCGA-BA-5558-F34533	44ee518b-0b43-4447-9926-0844248d0c59##7F90C82B-3B44-43A7-B3AD-B10B6E7D51B1	4##21	Not Applicable##Not Applicable	Not Applicable##Not Applicable		Not Applicable##Not Applicable	1636##1995	Not Applicable##Not Applicable		Not Available##Scheduled Follow-up Submission	Not Available##Complete Remission/Response	Not Available##NO		4##8	Not Available##Not Available	Not Available##Not Available	NO##NO												TUMOR FREE##TUMOR FREE	Complete Remission/Response##Complete Remission/Response	YES##YES						NO##NO
63	YES	Floor of mouth	1090			Not Evaluated						TCGA-UF-A71E-F64169##TCGA-UF-A71E-F68786	A1B9E83A-7CB7-46BE-8BF5-BDAFF278455C##5DA3A7C9-BF7E-42FE-B347-AE8E63A7A1EE	26##16			Not Available##Not Available	Not Applicable##1504	1278##Not Available		Not Available##Not Available	Scheduled Follow-up Submission##Scheduled Follow-up Submission	Complete Remission/Response##Unknown	NO##NO	Not Available##Not Available	8##12				Not Available##Not Available	Not Available##Not Available	Not Available##Not Available	Not Available##Not Available	Not Available##Not Available	Not Available##Not Available	Not Available##Not Available	Not Available##Not Available	Not Available##Not Available	NO##Unknown	Not Available##Not Available	TUMOR FREE##Unknown	Complete Remission/Response##Complete Remission/Response	YES##YES	Not Available##Not Available	Not Available##Not Available	Not Available##Not Available	Not Available##Not Available	Not Available##Not Available	NO##NO
55	YES	Floor of mouth	Not Available	Complete Response	Chemotherapy	NOT HISPANIC OR LATINO
55	YES	Floor of mouth	413			NOT HISPANIC OR LATINO		Not Available	Not Available	Not Available	Not Available	TCGA-CN-5373-F21301##TCGA-CN-5373-F61918	206b0f58-54d0-43f4-b9a5-21398373ebd8##05DDFF4B-C7FC-46BA-87A0-9EF2636EDADB	8##10	Not Applicable	Not Applicable	109	Not Applicable##Not Applicable	683##1584	Not Applicable	NO	Scheduled Follow-up Submission##Scheduled Follow-up Submission	Complete Remission/Response##Complete Remission/Response	Not Available##NO	Radiation	2##7	Not Available	Not Available	NO	Not Available	Not Available	Not Available	Not Available	Not Available	Not Available	Not Available	Not Available	Not Available	NO	Not Available	TUMOR FREE##TUMOR FREE	Complete Remission/Response##Complete Remission/Response	YES##YES	Not Applicable	Not Applicable	NO	Not Applicable	NO	NO##NO
55	YES	Floor of mouth	56			NOT HISPANIC OR LATINO						TCGA-MT-A67D-F48051	C8CAC632-2892-4792-92F4-789C52CB2659	5			Not Available	Not Applicable	56		Not Available	Scheduled Follow-up Submission	Unknown	YES	Not Available	9				Not Available	Not Available	Not Available	Not Available	Not Available	Not Available	Not Available	Not Available	Not Available	Unknown	Not Available	Unknown	Not Available	Not Available	Not Available	Not Available	Not Available	Not Available	Not Available	Not Available
42	NO	Floor of mouth	484	Complete Response	Chemotherapy	Not Evaluated						TCGA-UF-A7JC-F65747	DEBBB32D-B030-42BE-A5BE-FAADAAC6ACD5	29			Not Available	546	Not Available		Not Available	Scheduled Follow-up Submission	Progressive Disease	NO	Not Available	9				Not Available	Not Available	Not Available	Not Available	Not Available	Not Available	Not Available	Not Available	Not Available	NO	Not Available	WITH TUMOR	Complete Remission/Response	YES	Not Available	Not Available	Not Available	Not Available	Not Available	YES
57	NO	Floor of mouth	360	Clinical Progressive Disease	Chemotherapy	HISPANIC OR LATINO						TCGA-IQ-A61G-F71157	A63C1285-7FD6-41D1-8FE2-2948B30A871C	19			Not Available	Not Applicable	360		Not Available	Scheduled Follow-up Submission	Progressive Disease	NO	Not Available	3				Not Available	Not Available	Not Available	Not Available	Not Available	Not Available	Not Available	Not Available	Not Available	Unknown	Not Available	Not Available	Progressive Disease	YES	Not Available	Not Available	Not Available	Not Available	Not Available	YES
54	YES	Floor of mouth	Not Available			NOT HISPANIC OR LATINO
58	Not Available	Floor of mouth	335			NOT HISPANIC OR LATINO						TCGA-WA-A7GZ-F60583	B25D8C81-1ED6-4023-A793-381E302A2014	10			Not Available	625	Not Available		Not Available	Scheduled Follow-up Submission	Complete Remission/Response	NO	Not Available	11				Not Available	Not Available	Not Available	Not Available	Not Available	Not Available	Not Available	Not Available	Not Available	NO	Other, non-malignant disease	TUMOR FREE	Complete Remission/Response	NO	Not Applicable	Not Applicable	NO	Not Applicable	NO	NO
80	NO	Floor of mouth	Not Available			NOT HISPANIC OR LATINO						TCGA-CV-6953-F36037	5F93233D-7C6B-4303-9F59-8DB01E0EE021	21			82	1641	Not Available		YES	Scheduled Follow-up Submission	Complete Remission/Response	NO	Radiation	9				NO	NO	Not Available	1521	Oral Cavity	Locoregional Recurrence	oral tongue	NO	Biopsy with Histologic Confirmation	YES	Unknown	WITH TUMOR	Complete Remission/Response	YES	Not Applicable	Not Applicable	NO	Not Applicable	NO	NO
58	YES	Floor of mouth	179			NOT HISPANIC OR LATINO		Not Available##Not Available	Not Available##Not Available	Not Available##Not Available	Not Available##Not Available	TCGA-BA-5556-F10005##TCGA-BA-5556-F34524	b0fa357f-78fd-421a-8f46-e93f8b8ed156##725AA5EA-197E-4485-988F-8B18003196FB	5##21	Not Applicable##Not Applicable	Not Applicable##Not Applicable		Not Applicable##Not Applicable	179##725	Not Applicable##Not Applicable		Not Available##Scheduled Follow-up Submission	Not Available##Complete Remission/Response	Not Available##NO		4##8	Not Available##Not Available	Not Available##Not Available	NO##NO												TUMOR FREE##TUMOR FREE	Complete Remission/Response##Complete Remission/Response	NO##NO						NO##NO
65	YES	Floor of mouth	584			HISPANIC OR LATINO		NO	NO	NO	NO	TCGA-CV-5436-F17959	B116D04C-35A9-4517-BE46-020205C008E2	28	Not Applicable	Not Applicable		584	548	Not Applicable		Not Available	Not Available	Not Available		10	Not Available	Not Available	NO												WITH TUMOR	Persistent Disease	NO						NO
78	NO	Floor of mouth	Not Available			NOT HISPANIC OR LATINO						TCGA-CN-6995-F36087	8535FAB4-5DC3-464F-8F5B-E06BE88F83A8	18			27	112	Not Available		NO	Scheduled Follow-up Submission	Complete Remission/Response	NO	Surgery	10				Not Available	Not Available	Not Available	Not Available	Not Available	Not Available	Not Available	Not Available	Not Available	NO	Other, non-malignant disease	TUMOR FREE	Complete Remission/Response	NO	Not Applicable	Not Applicable	NO	Not Applicable	NO	NO
56	YES	Floor of mouth	1555			NOT HISPANIC OR LATINO						TCGA-CX-A4AQ-F71961	C5A9F0DD-127D-4C01-8232-C0FCC8DFAB1E	31			0	Not Applicable	1555		NO	Scheduled Follow-up Submission	Complete Remission/Response	NO	Surgery	3				Not Available	Not Available	Not Available	Not Available	Not Available	Not Available	Not Available	Not Available	Not Available	NO	Not Available	TUMOR FREE	Complete Remission/Response	YES	Not Available	Not Available	NO	Not Available	Unknown	Unknown
59	NO	Floor of mouth	1207			NOT HISPANIC OR LATINO		Not Available	Not Available	Not Available	Not Available	TCGA-CQ-5324-F10908##TCGA-CQ-5324-F36120	70accb00-6ab8-4cda-9cf2-bda6347c3354##C3A55512-92B3-4822-BF6B-DC28CE4D613D	5##19	Not Applicable	Not Applicable	0	Not Applicable##Not Applicable	1207##1593	Not Applicable	NO	Not Available##Scheduled Follow-up Submission	Complete Remission/Response##Complete Remission/Response	Not Available##NO	Surgery	4##10	Not Available	Not Available	NO	Not Available	Not Available	Not Available	Not Available	Not Available	Not Available	Not Available	Not Available	Not Available	NO	Not Available	TUMOR FREE##TUMOR FREE	Complete Remission/Response##Complete Remission/Response	NO##NO	Not Applicable	Not Applicable	NO	Not Applicable	NO	NO##NO
82	NO	Floor of mouth	Not Available			NOT HISPANIC OR LATINO						TCGA-CV-A6JD-F59880	2769E9EF-04DB-4024-A92E-F325F46F8D66	29			Not Available	182	Not Available		Not Available	Scheduled Follow-up Submission	Complete Remission/Response	NO	Not Available	5				Not Available	Not Available	Not Available	Not Available	Not Available	Not Available	Not Available	Not Available	Not Available	NO	Not Available	TUMOR FREE	Complete Remission/Response	YES	Not Applicable	Not Applicable	NO	Not Applicable	NO	NO
68	YES	Floor of mouth	Not Available			NOT HISPANIC OR LATINO						TCGA-CV-6936-F50434	A704FB90-925D-4E97-8D8E-69E377F5C2C8	23			Not Available	166	Not Available		Not Available	Scheduled Follow-up Submission	Progressive Disease	NO	Not Available	10				Not Available	Not Available	Not Available	157	Oral Cavity	Locoregional Recurrence	mandibular	NO	Convincing Imaging	YES	Unknown	WITH TUMOR	Progressive Disease	YES	Not Available	Not Available	Not Available	Not Available	Not Available	NO
72	NO	Floor of mouth	Not Available	Complete Response	Chemotherapy	Not Evaluated
52	YES	Floor of mouth	0			NOT HISPANIC OR LATINO						TCGA-HD-7832-F36844##TCGA-HD-7832-F64328	06BA93B5-F43A-405C-9890-A9196D4C6691##5361C0AD-DC95-499C-A9D3-B8C030F53917	15##28			Not Available##172	Not Applicable##Not Applicable	350##836		Not Available##NO	Scheduled Follow-up Submission##Scheduled Follow-up Submission	Complete Remission/Response##Complete Remission/Response	NO##NO	Not Available##Radiation	11##8				Not Available##Not Available	Not Available##Not Available	Not Available##Not Available	Not Available##Not Available	Not Available##Not Available	Not Available##Not Available	Not Available##Not Available	Not Available##Not Available	Not Available##Not Available	NO##NO	Not Available##Not Available	TUMOR FREE##TUMOR FREE	Complete Remission/Response##Complete Remission/Response	YES##YES	Not Available##Not Applicable	Not Available##Not Applicable	NO##NO	Not Available##Not Applicable	Not Available##NO	NO##NO
52	NO	Floor of mouth	870	Not Available	Chemotherapy	NOT HISPANIC OR LATINO		Not Available	Not Available	Not Available	Not Available	TCGA-CQ-6218-F18537##TCGA-CQ-6218-F36128	049b2bdd-b091-4eef-b952-4eb66497c0b7##0799306B-9D74-406E-B4C0-6402E1382DEA	30##19	Not Applicable	Not Applicable	129	Not Applicable##Not Applicable	870##1253	Not Applicable	NO	Scheduled Follow-up Submission##Scheduled Follow-up Submission	Complete Remission/Response##Complete Remission/Response	Not Available##NO	Surgery	9##10	Not Available	Not Available	NO	Not Available	Not Available	Not Available	Not Available	Not Available	Not Available	Not Available	Not Available	Not Available	NO	Not Available	TUMOR FREE##TUMOR FREE	Complete Remission/Response##Complete Remission/Response	YES##YES	Not Applicable	Not Applicable	NO	Not Applicable	NO	YES##YES
53	NO	Floor of mouth	210			NOT HISPANIC OR LATINO						TCGA-KU-A66T-F58452	DDE56EC8-377B-40C4-8E19-DF7E65877248	10			166	Not Applicable	552		NO	Scheduled Follow-up Submission	Progressive Disease	NO	Radiation	4				NO	NO	552	552	Oral Cavity	Locoregional Recurrence	Toungue	YES	Biopsy with Histologic Confirmation	YES	Not Available	TUMOR FREE	Complete Remission/Response	YES	Not Applicable	Not Applicable	NO	Not Applicable	NO	NO
59	YES	Floor of mouth	513	Complete Response	Chemotherapy	Not Evaluated						TCGA-BA-A6D8-F60673	847543C7-4B18-4645-A6D1-F370B339C52C	13			153	Not Applicable	850		NO	Scheduled Follow-up Submission	Progressive Disease	NO	Concurrent Chemotherapy	6				Unknown	Unknown	Not Available	849	Oral Cavity	Distant Metastasis	R Floor of Mouth	Unknown	Convincing Imaging	YES	Not Available	WITH TUMOR	Complete Remission/Response	YES	Not Available	Not Available	NO	Not Available	Unknown	YES
67	NO	Floor of mouth	Not Available			Not Evaluated
51	YES	Floor of mouth	1950			NOT HISPANIC OR LATINO						TCGA-CQ-7072-F46664##TCGA-CQ-7072-F61892##TCGA-CQ-7072-F69775	E38029B2-88B7-4E85-950E-73FFF14279FF##915D8070-B1F5-42CD-8420-D1DE13F846C1##384AA700-A073-4415-A28B-5A5ABB19190E	13##10##19			158##158##158	Not Applicable##Not Applicable##Not Applicable	1950##2126##2359		NO##NO##NO	Scheduled Follow-up Submission##Scheduled Follow-up Submission##Scheduled Follow-up Submission	Complete Remission/Response##Complete Remission/Response##Unknown	NO##NO##NO	Surgery##Surgery##Surgery	8##7##1				Not Available##Not Available##Not Available	Not Available##Not Available##Not Available	Not Available##Not Available##Not Available	Not Available##Not Available##Not Available	Not Available##Not Available##Not Available	Not Available##Not Available##Not Available	Not Available##Not Available##Not Available	Not Available##Not Available##Not Available	Not Available##Not Available##Not Available	NO##NO##NO	Not Available##Not Available##Not Available	TUMOR FREE##TUMOR FREE##Unknown	Complete Remission/Response##Complete Remission/Response##Complete Remission/Response	YES##YES##YES	Not Applicable##Not Applicable##Not Applicable	Not Applicable##Not Applicable##Not Applicable	NO##NO##NO	Not Applicable##Not Applicable##Not Applicable	NO##NO##NO	NO##NO##NO
79	NO	Floor of mouth	-2			NOT HISPANIC OR LATINO						TCGA-T3-A92N-F69238	7B6C31A7-C8F8-4568-B3A1-4B4D045277CF	30			Not Available	95	Not Available		Not Available	Scheduled Follow-up Submission	Not Applicable	NO	Not Available	12				NO	NO	Not Available	46	Distant Metastasis	Distant Metastasis	Lung	NO	Convincing Imaging	YES	Not Available	WITH TUMOR	Progressive Disease	NO	Not Available	Not Available	Not Available	Not Available	Not Available	NO
48	NO	Floor of mouth	14			NOT HISPANIC OR LATINO						TCGA-F7-8489-F55738	339F9A7C-BEE1-4992-B079-8DDEC89A7F22	14			Not Available	Not Applicable	658		Not Available	Scheduled Follow-up Submission	Complete Remission/Response	NO	Not Available	1				Not Available	Not Available	Not Available	Not Available	Not Available	Not Available	Not Available	Not Available	Not Available	NO	Not Available	TUMOR FREE	Complete Remission/Response	NO	Not Available	Not Available	Not Available	Not Available	Not Available	NO
62	YES	Floor of mouth	343			NOT HISPANIC OR LATINO		Not Available	Not Available	Not Available	Not Available	TCGA-CN-4730-F20679##TCGA-CN-4730-F56585	1ac6e59b-c5b6-4f2b-9815-5e8029d45264##15B2C699-98D3-41FF-8A15-7506517A88A3	19##13	Not Applicable	Not Applicable	54	Not Applicable##Not Applicable	462##817	Not Applicable	NO	Scheduled Follow-up Submission##Scheduled Follow-up Submission	Complete Remission/Response##Complete Remission/Response	Not Available##NO	Surgery	1##2	Not Available	Not Available	NO	Not Available	Not Available	Not Available	Not Available	Not Available	Not Available	Not Available	Not Available	Not Available	NO	Not Available	TUMOR FREE##TUMOR FREE	Complete Remission/Response##Complete Remission/Response	Not Available##NO	Not Applicable	Not Applicable	NO	Not Applicable	NO	Not Available##NO
54	YES	Floor of mouth	400	Complete Response	Chemotherapy	NOT HISPANIC OR LATINO						TCGA-P3-A6T8-F55450	457406A0-B577-440C-9B5D-64DDD8A525F3	8			Not Available	Not Applicable	Not Available		Not Available	Scheduled Follow-up Submission	Not Available	YES	Not Available	1				Not Available	Not Available	Not Available	Not Available	Not Available	Not Available	Not Available	Not Available	Not Available	Not Available	Not Available	Not Available	Not Available	Not Available	Not Available	Not Available	Not Available	Not Available	Not Available	Not Available
84	YES	Floor of mouth	624			NOT HISPANIC OR LATINO						TCGA-BB-8601-F65074	B6D47CE8-596A-44C3-8249-22988DAA3202	18			0	Not Applicable	624		YES	Scheduled Follow-up Submission	Progressive Disease	YES	Surgery	9				NO	NO	Not Available	624	Oral Cavity	Locoregional Recurrence	Lip	NO	Convincing Imaging	YES	Not Available	Not Available	Progressive Disease	NO	Not Applicable	Not Applicable	NO	Not Applicable	NO	NO
66	NO	Floor of mouth	156			NOT HISPANIC OR LATINO						TCGA-QK-A6VB-F65309##TCGA-QK-A6VB-F72011	5568371D-9A04-4AEC-A773-88F89D0EB242##DC3CCB4D-4A24-4CF6-BF51-8A77CF4D04EA	22##2			116##116	Not Applicable##Not Applicable	450##641		NO##NO	Scheduled Follow-up Submission##Scheduled Follow-up Submission	Complete Remission/Response##Complete Remission/Response	NO##NO	Radiation##Radiation	9##4				Not Available##Unknown	Not Available##NO	Not Available##Not Available	Not Available##613	Not Available##Not Available	Not Available##New Primary Tumor	Not Available##Acute myeloid leukemia	Not Available##NO	Not Available##Positive Biomarker(s)	NO##YES	Not Available##Not Available	TUMOR FREE##TUMOR FREE	Complete Remission/Response##Complete Remission/Response	YES##YES	Not Applicable##Not Applicable	Not Applicable##Not Applicable	NO##NO	Not Applicable##Not Applicable	NO##NO	NO##NO
82	NO	Floor of mouth	Not Available			HISPANIC OR LATINO						TCGA-CV-A463-F47193	79404747-C5A9-47C7-84E4-DE613A3AB463	22			Not Available	23	Not Available		Not Available	Scheduled Follow-up Submission	Not Applicable	Not Available	Not Available	8				Not Available	Not Available	Not Available	Not Available	Not Available	Not Available	Not Available	Not Available	Not Available	NO	Unknown	TUMOR FREE	Complete Remission/Response	NO	Not Available	Not Available	Not Available	Not Available	Not Available	NO
71	YES	Floor of mouth	64			NOT HISPANIC OR LATINO						TCGA-QK-A6IJ-F60297	77EF84BF-BB5B-49B0-BE77-FC36FE7A0479	5			0	Not Applicable	387		Unknown	Scheduled Follow-up Submission	Unknown	NO	Surgery	6				Not Available	Not Available	Not Available	Not Available	Not Available	Not Available	Not Available	Not Available	Not Available	Unknown	Not Available	Unknown	Unknown	NO	Not Applicable	Not Applicable	NO	Not Applicable	NO	NO
56	YES	Floor of mouth	149	Complete Response##Complete Response##Unknown##Unknown	Chemotherapy##Chemotherapy##Chemotherapy##Chemotherapy	NOT HISPANIC OR LATINO						TCGA-QK-A8Z9-F67695##TCGA-QK-A8Z9-F70684	46EE507F-A54C-4928-AE99-3FDD110F5ABE##A66ADD4E-2304-45DE-87DD-F7F53C48949D	9##2			102##310	Not Applicable##449	352##Not Available		Unknown##Unknown	Scheduled Follow-up Submission##Scheduled Follow-up Submission	Unknown##Unknown	NO##NO	Concurrent Chemotherapy##Concurrent Chemotherapy	11##3				YES##YES	YES##YES	Not Available##Not Available	205##205	Distant Metastasis##Distant Metastasis	Distant Metastasis##Distant Metastasis	esophagus##Esophagus	NO##NO	Biopsy with Histologic Confirmation##Biopsy with Histologic Confirmation	YES##YES	Not Available##Related to Head & Neck Cancer	WITH TUMOR##WITH TUMOR	Complete Remission/Response##Complete Remission/Response	YES##YES	Not Applicable##Not Applicable	Not Applicable##Not Applicable	NO##NO	Not Applicable##Not Applicable	NO##NO	YES##YES
80	YES	Floor of mouth	Not Available			NOT HISPANIC OR LATINO
59	YES	Floor of mouth	23	Complete Response##Complete Response	Chemotherapy##Chemotherapy	NOT HISPANIC OR LATINO						TCGA-QK-A8Z7-F63237##TCGA-QK-A8Z7-F66231	9EEE6FF7-4E08-4D36-B11E-98D306CCE7F0##5EBAE714-FFA8-4280-9A2E-648ED522DE47	4##6			166##166	Not Applicable##Not Applicable	198##392		NO##NO	Scheduled Follow-up Submission##Scheduled Follow-up Submission	Complete Remission/Response##Complete Remission/Response	NO##NO	Concurrent Chemotherapy##Concurrent Chemotherapy	8##10				Not Available##Not Available	Not Available##Not Available	Not Available##Not Available	Not Available##Not Available	Not Available##Not Available	Not Available##Not Available	Not Available##Not Available	Not Available##Not Available	Not Available##Not Available	NO##NO	Not Available##Not Available	TUMOR FREE##TUMOR FREE	Complete Remission/Response##Complete Remission/Response	YES##YES	Not Applicable##Not Applicable	Not Applicable##Not Applicable	NO##NO	Not Applicable##Not Applicable	NO##NO	YES##YES
52	YES	Floor of mouth	225	Unknown##Clinical Progressive Disease##Clinical Progressive Disease##Clinical Progressive Disease	Chemotherapy##Chemotherapy##Chemotherapy##Targeted Molecular therapy	NOT HISPANIC OR LATINO						TCGA-QK-A6II-F66228	1204A6BA-515F-4913-8632-9EE7E67D1548	6			183	284	Not Available		YES	Scheduled Follow-up Submission	Progressive Disease	NO	Chemotherapy (not given concurrently)	10				YES	NO	Not Available	176	Cervical Lymph Nodes	Locoregional Recurrence	Not Available	NO	Biopsy with Histologic Confirmation	YES	Related to Head & Neck Cancer	WITH TUMOR	Progressive Disease	YES	Not Applicable	Not Applicable	NO	Not Applicable	NO	YES
47	YES	Floor of mouth	Not Available	Not Available	Chemotherapy	NOT HISPANIC OR LATINO		Not Available	Not Available	Not Available	Not Available	TCGA-BA-6872-F15578	3dd06486-3bce-412d-a6cc-891efe4458c4	25	Not Available	Not Available		384	Not Available	Not Available		Not Available	Not Available	Not Available		8	Not Available	Not Available	Not Available												WITH TUMOR	Not Available	YES						YES
47	YES	Floor of mouth	578			NOT HISPANIC OR LATINO						TCGA-P3-A6T0-F55449	C1113BFF-198D-47BB-9228-F970DFD0B48E	8			Not Available	Not Applicable	Not Available		Not Available	Scheduled Follow-up Submission	Not Available	YES	Not Available	1				Not Available	Not Available	Not Available	Not Available	Not Available	Not Available	Not Available	Not Available	Not Available	Not Available	Not Available	Not Available	Not Available	Not Available	Not Available	Not Available	Not Available	Not Available	Not Available	Not Available
55	YES	Floor of mouth	Not Available	Not Available##Not Available	Chemotherapy##Chemotherapy	NOT HISPANIC OR LATINO		Not Available	Not Available	Not Available	Not Available	TCGA-CN-5364-F21297	b5b15d4e-6ecc-4098-aac8-e8f2f5c9b50d	8	Not Applicable	Not Applicable		493	Not Available	Not Applicable		Scheduled Follow-up Submission	Complete Remission/Response	Not Available		2	Not Available	Not Available	NO												TUMOR FREE	Complete Remission/Response	YES						YES
79	NO	Floor of mouth	Not Available			Not Evaluated
87	YES	Floor of mouth	Not Available			NOT HISPANIC OR LATINO		Not Available	Not Available	Not Available	Not Available	TCGA-CQ-5332-F10940	5c4fc717-394a-4ae7-bf20-0f94698a3ca7	8	Not Available	Not Available		317	317	Not Available		Not Available	Not Available	Not Available		4	Not Available	Not Available	Not Available												Not Available	Not Available	Not Available						Not Available
53	YES	Floor of mouth	237			NOT HISPANIC OR LATINO						TCGA-CX-7086-F36146	A12891DC-B758-470D-B9E9-6FAF70D74164	24			146	Not Applicable	573		NO	Scheduled Follow-up Submission	Complete Remission/Response	NO	Radiation	10				Not Available	Not Available	Not Available	Not Available	Not Available	Not Available	Not Available	Not Available	Not Available	NO	Not Available	TUMOR FREE	Complete Remission/Response	YES	Not Available	Not Available	Unknown	Not Available	Unknown	YES
79	NO	Floor of mouth	Not Available			NOT HISPANIC OR LATINO						TCGA-CV-6948-F36033	6C4CDA48-3FC6-49F7-90B4-F49B9A15201F	28			Not Available	1289	Not Available		Not Available	Scheduled Follow-up Submission	Not Applicable	NO	Not Available	2				Not Available	Not Available	Not Available	Not Available	Not Available	Not Available	Not Available	Not Available	Not Available	NO	Unknown	TUMOR FREE	Not Applicable	NO	Not Available	Not Available	Unknown	Not Available	Unknown	NO
54	YES	Floor of mouth	1337			Not Evaluated						TCGA-UF-A719-F64172	85287835-7A60-453D-93EE-5913178ED626	26			Not Available	Not Applicable	1663		Not Available	Scheduled Follow-up Submission	Complete Remission/Response	NO	Not Available	8				Not Available	Not Available	Not Available	Not Available	Not Available	Not Available	Not Available	Not Available	Not Available	NO	Not Available	TUMOR FREE	Complete Remission/Response	NO	Not Available	Not Available	Not Available	Not Available	Not Available	NO
59	YES	Floor of mouth	Not Available	Not Available##Not Available	Chemotherapy##Chemotherapy	NOT HISPANIC OR LATINO		NO	NO	NO	NO	TCGA-CN-5359-F11140	b7ca0ffe-b534-449e-bbec-f66a30bc1c29	4	Not Available	Not Available		377	Not Available	356		Not Available	Progressive Disease	Not Available		5	Distant Metastasis	LUNG, BONES, THUMB	YES												WITH TUMOR	Complete Remission/Response	YES						YES
47	YES	Floor of mouth	248	Not Available	Chemotherapy	NOT HISPANIC OR LATINO		Not Available##YES	Not Available##NO	Not Available##Not Available	Not Available##YES	TCGA-BA-5149-F9974##TCGA-BA-5149-F34520	bdc3c30c-d049-4e40-b525-2ba1c72910dd##1F5C433A-6D0D-4B17-B742-5D3777DDD278	4##21	Not Applicable##Not Available	Not Applicable##409		Not Applicable##806	248##Not Available	Not Applicable##389		Not Available##Scheduled Follow-up Submission	Not Available##Progressive Disease	Not Available##NO		4##8	Not Available##Distant Metastasis	Not Available##Lung	NO##YES												TUMOR FREE##WITH TUMOR	Complete Remission/Response##Complete Remission/Response	YES##YES						YES##YES
47	YES	Floor of mouth	Not Available			NOT HISPANIC OR LATINO						TCGA-CV-A45X-F46694	27D6978A-BF38-4773-9B54-458122C0F5AA	14			Not Available	198	Not Available		Not Available	Scheduled Follow-up Submission	Complete Remission/Response	Not Available	Not Available	8				Not Available	Not Available	Not Available	Not Available	Not Available	Not Available	Not Available	Not Available	Not Available	NO	Unknown	TUMOR FREE	Complete Remission/Response	YES	Not Applicable	Not Applicable	NO	Not Applicable	NO	NO
64	YES	Floor of mouth	202	Not Available	Chemotherapy	NOT HISPANIC OR LATINO		Not Available##Not Available	Not Available##Not Available	Not Available##Not Available	Not Available##Not Available	TCGA-CN-6016-F13506##TCGA-CN-6016-F21344##TCGA-CN-6016-F36118##TCGA-CN-6016-F69725	47cce448-f1bb-4105-9841-5062070e017d##b0a00c2a-8bf1-4595-8b67-05441520ea78##C593D302-4FF0-4961-AE7E-7A6ACFE1C60F##4E0086EF-7211-445C-ACA6-53063AAFE5BC	23##10##19##16	Not Applicable##Not Applicable	Not Applicable##Not Applicable	156##156	Not Applicable##Not Applicable##Not Applicable##Not Applicable	202##316##594##1443	Not Applicable##Not Applicable	NO##NO	Not Available##Scheduled Follow-up Submission##Scheduled Follow-up Submission##Scheduled Follow-up Submission	Not Available##Complete Remission/Response##Complete Remission/Response##Complete Remission/Response	Not Available##Not Available##NO##NO	Concurrent Chemotherapy##Surgery	2##2##10##1	Not Available##Not Available	Not Available##Not Available	NO##NO	Not Available##Not Available	Not Available##Not Available	Not Available##Not Available	Not Available##Not Available	Not Available##Not Available	Not Available##Not Available	Not Available##Not Available	Not Available##Not Available	Not Available##Not Available	NO##NO	Not Available##Not Available	TUMOR FREE##TUMOR FREE##TUMOR FREE##TUMOR FREE	Complete Remission/Response##Complete Remission/Response##Complete Remission/Response##Complete Remission/Response	Not Available##Not Available##YES##YES	Not Available##Not Applicable	Not Available##Not Applicable	Not Available##NO	Not Available##Not Applicable	Not Available##NO	Not Available##Not Available##YES##YES
60	YES	Floor of mouth	173	Not Available##Not Available	Chemotherapy##Chemotherapy	NOT HISPANIC OR LATINO		YES	YES	YES	NO	TCGA-CN-5358-F10040	9cf7cf64-3cd1-452d-99b7-a599264c50ed	6	161	Not Available		261	Not Available	145		Not Available	Complete Remission/Response	Not Available		4	Cervical Lymph Nodes	Not Available	YES												TUMOR FREE	Complete Remission/Response	NO						NO
71	YES	Floor of mouth	Not Available			NOT HISPANIC OR LATINO		NO	YES	Not Available	NO	TCGA-CQ-6228-F19312	a96709ca-873f-4d6d-a561-695904870aef	6	Not Available	Not Available		456	Not Available	273		Scheduled Follow-up Submission	Not Available	Not Available		10	Distant Metastasis	left axilla	YES												Not Available	Complete Remission/Response	YES						NO
44	NO	Floor of mouth	429			NOT HISPANIC OR LATINO						TCGA-D6-A6EO-F58040##TCGA-D6-A6EO-F72330	118DFB95-4C78-454E-A9A8-C54B2CE1B8E3##7A1AC285-6E0B-44DB-B7E8-34CC29107760	31##25			119##Not Available	Not Applicable##Not Applicable	435##759		NO##Not Available	Scheduled Follow-up Submission##Scheduled Follow-up Submission	Complete Remission/Response##Complete Remission/Response	NO##NO	Radiation##Not Available	3##5				Not Available##Not Available	Not Available##Not Available	Not Available##Not Available	Not Available##Not Available	Not Available##Not Available	Not Available##Not Available	Not Available##Not Available	Not Available##Not Available	Not Available##Not Available	NO##NO	Not Available##Not Available	TUMOR FREE##TUMOR FREE	Discrepancy##Discrepancy	YES##YES	Not Available##Not Available	Not Available##Not Available	YES##YES	Not Available##Not Available	YES##YES	NO##NO
67	NO	Floor of mouth	Not Available			NOT HISPANIC OR LATINO
56	NO	Floor of mouth	613			Not Evaluated						TCGA-CQ-A4C9-F57631	49FCB9DB-0123-4FEC-8D9F-5C829963A3E0	18			375	Not Applicable	707		NO	Scheduled Follow-up Submission	Progressive Disease	YES	Surgery	3				Unknown##Unknown	Unknown##Unknown	Not Available##Not Available	686##707	Oral Cavity##Oral Cavity	Locoregional Recurrence##Locoregional Recurrence	crust underneath jaw on right side##subcutaneous nodules on right side of jaw	Unknown##Unknown	Not Available##Not Available	YES	Not Available	WITH TUMOR	Complete Remission/Response	YES	Not Applicable	Not Applicable	NO	Not Applicable	NO	NO
57	YES	Floor of mouth	Not Available			NOT HISPANIC OR LATINO						TCGA-CN-A642-F44229	BDF7B359-A194-41B6-8804-400964391AEA	17			21	82	Not Available		YES	Scheduled Follow-up Submission	Progressive Disease	NO	Surgery	6				Not Available	Not Available	Not Available	Not Available	Not Available	Not Available	Not Available	Not Available	Not Available	NO	Related to Head & Neck Cancer	WITH TUMOR	Progressive Disease	NO	57	Not Available	YES	Not Available	YES	NO
80	NO	Floor of mouth	693			NOT HISPANIC OR LATINO		Not Available	Not Available	Not Available	Not Available	TCGA-CQ-7068-F21034##TCGA-CQ-7068-F36136##TCGA-CQ-7068-F49151	d40f883c-6bbd-4fb9-aadc-61e66ed5e4b7##D272807C-4669-47DC-A76B-79B8FA671848##5D3EF1F2-8450-4E9B-BA3F-046871B9A681	27##19##26	Not Applicable	Not Applicable	57##Not Available	Not Applicable##Not Applicable##Not Applicable	693##966##1309	Not Applicable	NO##Not Available	Scheduled Follow-up Submission##Scheduled Follow-up Submission##Scheduled Follow-up Submission	Complete Remission/Response##Complete Remission/Response##Unknown	Not Available##NO##NO	Surgery##Not Available	1##10##9	Not Available	Not Available	NO	Not Available##NO	Not Available##YES	Not Available##Not Available	Not Available##1148	Not Available##Oral Cavity	Not Available##New Primary Tumor	Not Available##left buccal mucosa	Not Available##NO	Not Available##Biopsy with Histologic Confirmation	NO##YES	Not Available##Not Available	TUMOR FREE##TUMOR FREE##Unknown	Complete Remission/Response##Complete Remission/Response##Complete Remission/Response	NO##NO##NO	Not Applicable##Not Applicable	Not Applicable##Not Applicable	NO##NO	Not Applicable##Not Applicable	NO##NO	NO##NO##NO
59	YES	Floor of mouth	545			Not Evaluated						TCGA-CQ-A4CB-F57643	230677BB-CF91-45C7-B094-C3474BD71235	18			12	Not Applicable	893		NO	Scheduled Follow-up Submission	Complete Remission/Response	NO	Surgery	3				Not Available	Not Available	Not Available	Not Available	Not Available	Not Available	Not Available	Not Available	Not Available	NO	Not Available	TUMOR FREE	Complete Remission/Response	NO	Not Applicable	Not Applicable	NO	Not Applicable	NO	NO
74	YES	Floor of mouth	51			Unknown						TCGA-MT-A7BN-F69300	341BE1C3-66AA-40E4-9EDD-2F31F295A6CA	31			469	Not Applicable	469		YES	Scheduled Follow-up Submission	Progressive Disease	NO	Radiation	12				YES	NO	Not Available	179	Distant Metastasis	Distant Metastasis	lung	NO	Biopsy with Histologic Confirmation	YES	Not Available	WITH TUMOR	Progressive Disease	YES	Not Applicable	Not Applicable	NO	Not Applicable	NO	YES
62	YES	Floor of mouth	37			NOT HISPANIC OR LATINO						TCGA-HD-7917-F36845##TCGA-HD-7917-F64320	161CCF55-D420-4717-8392-C4A63C5DAF74##3C0D5E0A-E73E-44B3-B003-C17D6D013643	15##28			37##37	Not Applicable##836	342##Not Available		NO##NO	Scheduled Follow-up Submission##Scheduled Follow-up Submission	Complete Remission/Response##Unknown	NO##NO	Surgery##Surgery	11##8				Not Available##Not Available	Not Available##Not Available	Not Available##Not Available	Not Available##Not Available	Not Available##Not Available	Not Available##Not Available	Not Available##Not Available	Not Available##Not Available	Not Available##Not Available	NO##Unknown	Not Available##Unknown	TUMOR FREE##Unknown	Complete Remission/Response##Complete Remission/Response	NO##NO	Not Available##Not Available	Not Available##Not Available	NO##Unknown	Not Available##Not Available	Not Available##Unknown	NO##NO
47	YES	Floor of mouth	828			NOT HISPANIC OR LATINO						TCGA-CX-7219-F36147	277B527F-D4B1-4854-BC06-3F1F966D7737	24			26	Not Applicable	1045		NO	Scheduled Follow-up Submission	Complete Remission/Response	NO	Surgery	10				Not Available	Not Available	Not Available	Not Available	Not Available	Not Available	Not Available	Not Available	Not Available	NO	Not Available	TUMOR FREE	Complete Remission/Response	YES	Not Available	Not Available	Unknown	Not Available	Unknown	YES
67	YES	Floor of mouth	1724			NOT HISPANIC OR LATINO						TCGA-CV-7235-F58392	3056E99F-8AEE-4AEE-BA2C-A4404198C2AD	9			Not Available	Not Applicable	2347		Not Available	Scheduled Follow-up Submission	Complete Remission/Response	NO	Not Available	4				Not Available	Not Available	Not Available	Not Available	Not Available	Not Available	Not Available	Not Available	Not Available	NO	Not Available	TUMOR FREE	Complete Remission/Response	YES	Not Available	Not Available	Not Available	Not Available	Not Available	NO
44	YES	Floor of mouth	Not Available	Clinical Progressive Disease	Chemotherapy	NOT HISPANIC OR LATINO
88	YES	Floor of mouth	Not Available			NOT HISPANIC OR LATINO
76	YES	Floor of mouth	Not Available			NOT HISPANIC OR LATINO						TCGA-CV-7102-F41206	E486A233-5A2F-454A-8CC0-9FD7FD23384E	13			Not Available	56	Not Available		Not Available	Scheduled Follow-up Submission	Not Applicable	NO	Not Available	3				Not Available	Not Available	Not Available	Not Available	Not Available	Not Available	Not Available	Not Available	Not Available	Unknown	Unknown	Unknown	Complete Remission/Response	NO	Not Applicable	Not Applicable	NO	Not Applicable	NO	NO
60	YES	Floor of mouth	350	Complete Response##Complete Response	Chemotherapy##Chemotherapy	NOT HISPANIC OR LATINO						TCGA-CR-6491-F48384	5427A067-1179-4E26-85C0-669910D55AF7	12			201	Not Applicable	693		NO	Scheduled Follow-up Submission	Not Applicable	NO	Surgery	9				NO	NO	Not Available	499	Distant Metastasis	New Primary Tumor	Lung	NO	Biopsy with Histologic Confirmation	YES	Not Available	WITH TUMOR	Complete Remission/Response	YES	Not Applicable	Not Applicable	NO	Not Applicable	NO	YES
83	YES	Buccal Mucosa	1378			NOT HISPANIC OR LATINO						TCGA-CQ-7064-F47178##TCGA-CQ-7064-F62503	9983AA71-55E2-4ADE-A6A5-6643464186C0##31B6346A-B9C5-4FE2-B739-1ABD58EC0FD7	22##18			162##162	Not Applicable##Not Applicable	1560##1973		NO##NO	Scheduled Follow-up Submission##Scheduled Follow-up Submission	Complete Remission/Response##Complete Remission/Response	NO##NO	Surgery##Surgery	8##7				Not Available##Not Available	Not Available##Not Available	Not Available##Not Available	Not Available##Not Available	Not Available##Not Available	Not Available##Not Available	Not Available##Not Available	Not Available##Not Available	Not Available##Not Available	NO##NO	Not Available##Not Available	TUMOR FREE##TUMOR FREE	Complete Remission/Response##Complete Remission/Response	YES##YES	Not Applicable##Not Applicable	Not Applicable##Not Applicable	NO##NO	Not Applicable##Not Applicable	NO##NO	NO##NO
54	YES	Buccal Mucosa	58	Complete Response	Chemotherapy	NOT HISPANIC OR LATINO						TCGA-H7-8501-F45195	42C718CD-54B0-44B3-A5E1-6DB04045919B	10			137	Not Applicable	461		NO	Scheduled Follow-up Submission	Complete Remission/Response	NO	Chemotherapy (not given concurrently)	7				Not Available	Not Available	Not Available	Not Available	Not Available	Not Available	Not Available	Not Available	Not Available	NO	Not Available	TUMOR FREE	Complete Remission/Response	YES	Not Applicable	Not Applicable	NO	Not Applicable	NO	YES
78	YES	Buccal Mucosa	391			NOT HISPANIC OR LATINO						TCGA-CQ-A4CG-F57646	60250A77-B120-4813-BE74-CE26009DCA54	24			65	430	Not Available		NO	Scheduled Follow-up Submission	Progressive Disease	NO	Surgery	3				Not Available	Not Available	Not Available	Not Available	Not Available	Not Available	Not Available	Not Available	Not Available	NO	Unknown	WITH TUMOR	Complete Remission/Response	NO	Not Applicable	Not Applicable	NO	Not Applicable	NO	NO
80	NO	Buccal Mucosa	Not Available			NOT HISPANIC OR LATINO						TCGA-CV-6940-F41244	DB235601-D7E7-423B-B1C0-D486972D0C8A	13			Not Available	804	Not Available		Not Available	Scheduled Follow-up Submission	Not Applicable	NO	Not Available	3				Not Available	Not Available	Not Available	Not Available	Not Available	Not Available	Not Available	Not Available	Not Available	NO	Unknown	TUMOR FREE	Complete Remission/Response	NO	Not Applicable	Not Applicable	NO	Not Applicable	NO	NO
41	NO	Buccal Mucosa	11			NOT HISPANIC OR LATINO
87	NO	Buccal Mucosa	Not Available			NOT HISPANIC OR LATINO		NO	YES	NO	NO	TCGA-CQ-5334-F10950	241c2ac0-f9e0-4b50-a025-1a061a3509a5	12	Not Available	Not Available		129	Not Available	50		Not Available	Progressive Disease	Not Available		4	Oral Cavity	Not Available	YES												WITH TUMOR	Progressive Disease	NO						NO
71	NO	Buccal Mucosa	439			NOT HISPANIC OR LATINO						TCGA-D6-A6EN-F58037##TCGA-D6-A6EN-F72329	FE11687B-1FC0-4A3A-BFA1-AB862961E881##808B885F-AFEA-402B-8855-794A7618178B	4##25			Not Available##Not Available	Not Applicable##Not Applicable	439##687		Not Available##Not Available	Scheduled Follow-up Submission##Scheduled Follow-up Submission	Complete Remission/Response##Complete Remission/Response	NO##NO	Not Available##Not Available	6##5				Not Available##Not Available	Not Available##Not Available	Not Available##Not Available	Not Available##Not Available	Not Available##Not Available	Not Available##Not Available	Not Available##Not Available	Not Available##Not Available	Not Available##Not Available	NO##NO	Not Available##Not Available	TUMOR FREE##TUMOR FREE	Complete Remission/Response##Complete Remission/Response	YES##YES	Not Applicable##Not Applicable	Not Applicable##Not Applicable	NO##NO	Not Applicable##Not Applicable	NO##NO	NO##NO
59	NO	Buccal Mucosa	484			NOT HISPANIC OR LATINO						TCGA-CN-A63V-F44219##TCGA-CN-A63V-F65467	45527C7D-F1DE-4E81-8A33-7B50EA8EECC8##2F654409-E842-4E41-88BD-5F3D41764C3F	17##23			23##23	Not Applicable##Not Applicable	484##679		NO##NO	Scheduled Follow-up Submission##Scheduled Follow-up Submission	Complete Remission/Response##Complete Remission/Response	NO##NO	Surgery##Surgery	6##9				Not Available##Not Available	Not Available##Not Available	Not Available##Not Available	Not Available##Not Available	Not Available##Not Available	Not Available##Not Available	Not Available##Not Available	Not Available##Not Available	Not Available##Not Available	NO##NO	Not Available##Not Available	TUMOR FREE##TUMOR FREE	Complete Remission/Response##Complete Remission/Response	NO##NO	Not Applicable##Not Applicable	Not Applicable##Not Applicable	NO##NO	Not Applicable##Not Applicable	NO##NO	NO##NO
48	YES	Buccal Mucosa	1722			NOT HISPANIC OR LATINO						TCGA-CV-A464-F46962	48059E78-1016-4822-B910-38A14732245F	20			Not Available	Not Applicable	1722		Not Available	Scheduled Follow-up Submission	Complete Remission/Response	NO	Not Available	8				Not Available	Not Available	Not Available	Not Available	Not Available	Not Available	Not Available	Not Available	Not Available	Not Available	Not Available	TUMOR FREE	Complete Remission/Response	Not Available	Not Available	Not Available	NO	Not Available	YES	Not Available
66	YES	Buccal Mucosa	Not Available	Not Available##Not Available##Not Available##Not Available##Not Available	Chemotherapy##Chemotherapy##Chemotherapy##Chemotherapy##Chemotherapy	NOT HISPANIC OR LATINO		YES##YES	YES##NO	YES##NO	Not Available##Not Available	TCGA-DQ-7588-F29653##TCGA-DQ-7588-F29671	03a4255b-f239-4a53-8125-f10a3ad6e0a1##c81ad03f-f6d6-49c6-9c34-4e665eeba573	16##27	106##Not Available	Not Available##Not Available		427##427	Not Available##Not Available	79##323		Scheduled Follow-up Submission##Additional New Tumor Event	Persistent Disease##Persistent Disease	Not Available##Not Available		2##3	Oral Cavity##Cervical Lymph Nodes	Not Available##Not Available	YES##YES												WITH TUMOR##WITH TUMOR	Persistent Disease##Persistent Disease	NO##NO						NO##NO
63	YES	Buccal Mucosa	968			NOT HISPANIC OR LATINO						TCGA-CQ-A4C6-F57630	E4F94422-EF06-4D26-89B9-7C439EB6A497	18			-111	Not Applicable	1353		NO	Scheduled Follow-up Submission	Complete Remission/Response	NO	Surgery	3				Not Available	Not Available	Not Available	Not Available	Not Available	Not Available	Not Available	Not Available	Not Available	NO	Not Available	TUMOR FREE	Complete Remission/Response	NO	Not Applicable	Not Applicable	NO	Not Applicable	NO	NO
63	YES	Buccal Mucosa	383	Not Available##Not Available##Clinical Progressive Disease##Clinical Progressive Disease	Chemotherapy##Chemotherapy##Chemotherapy##Chemotherapy	NOT HISPANIC OR LATINO		YES##YES	YES##YES	NO##NO	NO##NO	TCGA-CN-4731-F10891##TCGA-CN-4731-F20681##TCGA-CN-4731-F36091##TCGA-CN-4731-F36093##TCGA-CN-4731-F69604	40ff1957-1d29-41c7-b9b2-c66bfe8ae4d3##599633de-b7de-4007-b324-db6e0b1c2ca5##F59A4834-8274-4B8B-913F-68B7A2D70F49##C9BBEED3-B16C-44D6-B321-3D98A0C355B6##8CD64E0E-EE30-4EF8-9B13-3EE0CEA6D856	29##19##18##18##15	Not Available##Not Available	Not Available##Not Available	Not Available##Not Available##29	Not Applicable##Not Applicable##Not Applicable##Not Applicable##998	383##693##993##993##Not Available	243##503	Not Available##Not Available##YES	Not Available##Scheduled Follow-up Submission##Additional New Tumor Event##Additional New Tumor Event##Scheduled Follow-up Submission	Complete Remission/Response##Complete Remission/Response##Progressive Disease##Progressive Disease##Progressive Disease	Not Available##Not Available##NO##NO##NO	Not Available##Not Available##Surgery	4##1##10##10##1	Oral Cavity##Oral Cavity	Not Available##Not Available	YES##YES	Not Available##Not Available##Not Available	Not Available##Not Available##Not Available	Not Available##Not Available##Not Available	821##876##Not Available	Not Available##Not Available##Not Available	Not Available##Not Available##Not Available	Not Available##Not Available##Not Available	Not Available##Not Available##Not Available	Not Available##Not Available##Not Available	YES##YES##NO	Not Available##Not Available##Related to Head & Neck Cancer	TUMOR FREE##TUMOR FREE##WITH TUMOR##WITH TUMOR##WITH TUMOR	Persistent Disease##Persistent Disease##Not Available##Not Available##Progressive Disease	NO##Not Available##Not Available##Not Available##NO	Not Applicable##Not Applicable##Not Applicable	Not Applicable##Not Applicable##Not Applicable	NO##NO##NO	Not Applicable##Not Applicable##Not Applicable	NO##NO##NO	NO##Not Available##Not Available##Not Available##NO
69	YES	Buccal Mucosa	Not Available			NOT HISPANIC OR LATINO		Not Available	Not Available	Not Available	Not Available	TCGA-CQ-6220-F18544	fd0e7bb8-4b49-4623-9b84-fb5ea7e05cb0	30	Not Applicable	Not Applicable		985	Not Available	Not Applicable		Scheduled Follow-up Submission	Not Available	Not Available		9	Not Available	Not Available	NO												Not Available	Complete Remission/Response	NO						NO
72	YES	Buccal Mucosa	190			NOT HISPANIC OR LATINO		Not Available##NO	Not Available##NO	Not Available##Not Available	Not Available##Not Available	TCGA-BA-5151-F6814##TCGA-BA-5151-F34519	e95557bc-a54d-4163-9b14-82ec1a8198f3##E8EA09A2-6A4C-424F-867B-825D49ABDD89	27##21	Not Applicable##Not Available	Not Applicable##Not Available		Not Applicable##Not Applicable	190##722	Not Applicable##517		Not Available##Scheduled Follow-up Submission	Not Available##Complete Remission/Response	Not Available##NO		1##8	Not Available##Not Available	Not Available##Not Available	NO##YES												TUMOR FREE##TUMOR FREE	Complete Remission/Response##Complete Remission/Response	YES##YES						NO##NO
66	YES	Buccal Mucosa	1894			Not Evaluated						TCGA-UF-A7JA-F64167##TCGA-UF-A7JA-F67694	D5083E5A-BDE9-44A4-9D45-181579C0962B##4D1F4227-BE65-4F46-BE4F-13F8FE001640	26##9			Not Available##Not Available	Not Applicable##Not Applicable	1894##2265		Not Available##Not Available	Scheduled Follow-up Submission##Scheduled Follow-up Submission	Complete Remission/Response##Complete Remission/Response	NO##NO	Not Available##Not Available	8##11				Not Available##Not Available	Not Available##Not Available	Not Available##Not Available	Not Available##Not Available	Not Available##Not Available	Not Available##Not Available	Not Available##Not Available	Not Available##Not Available	Not Available##Not Available	NO##NO	Not Available##Not Available	TUMOR FREE##TUMOR FREE	Complete Remission/Response##Complete Remission/Response	YES##YES	Not Available##Not Available	Not Available##Not Available	Not Available##Not Available	Not Available##Not Available	Not Available##Not Available	NO##NO
45	YES	Buccal Mucosa	1917	Complete Response	Chemotherapy	NOT HISPANIC OR LATINO						TCGA-P3-A6T2-F60302##TCGA-P3-A6T2-F67307	46B9D0A7-8026-4C74-8FC7-2FE8E7BC4E20##B040A371-2C33-4DFB-A5D6-3EC85612B3BC	16##3			91##91	Not Applicable##Not Applicable	2165##2298		NO##NO	Scheduled Follow-up Submission##Scheduled Follow-up Submission	Complete Remission/Response##Complete Remission/Response	NO##NO	Not Available##Not Available	7##11				Not Available##Not Available	Not Available##Not Available	Not Available##Not Available	Not Available##Not Available	Not Available##Not Available	Not Available##Not Available	Not Available##Not Available	Not Available##Not Available	Not Available##Not Available	NO##NO	Not Available##Not Available	TUMOR FREE##TUMOR FREE	Complete Remission/Response##Complete Remission/Response	YES##YES	Not Available##Not Available	Not Available##Not Available	NO##NO	Not Available##Not Available	Unknown##Unknown	YES##YES
73	YES	Buccal Mucosa	608			NOT HISPANIC OR LATINO						TCGA-CQ-A4CI-F57742	F18EC06C-407A-4A91-A568-7196ECAF871D	24			163	Not Applicable	950		Not Available	Scheduled Follow-up Submission	Progressive Disease	NO	Radiation	3				Not Available	Not Available	Not Available	Not Available	Not Available	Not Available	Not Available	Not Available	Not Available	NO	Not Available	WITH TUMOR	Complete Remission/Response	YES	Not Applicable	Not Applicable	NO	Not Applicable	NO	NO
68	YES	Buccal Mucosa	Not Available	Not Available	Chemotherapy	NOT HISPANIC OR LATINO		YES	YES	NO	NO	TCGA-CN-4726-F10833	14611322-20b0-4eec-bfc5-2dad17b3344b	28	Not Available	Not Available		142	Not Available	79		Not Available	Progressive Disease	Not Available		4	Distant Metastasis	SKIN NECK	YES												WITH TUMOR	Progressive Disease	NO						NO
69	YES	Buccal Mucosa	218	Clinical Progressive Disease##Clinical Progressive Disease	Chemotherapy##Chemotherapy	NOT HISPANIC OR LATINO						TCGA-QK-A6IG-F65308	ECF3B75E-AEB0-422C-A87B-34A711FADE06	22			98	222	Not Available		YES	Scheduled Follow-up Submission	Progressive Disease	NO	Concurrent Chemotherapy	9				NO	NO	169	169	Cervical Lymph Nodes	Locoregional Recurrence	Not Available	YES	Biopsy with Histologic Confirmation	YES	Related to Head & Neck Cancer	WITH TUMOR	Progressive Disease	YES	Not Applicable	Not Applicable	NO	Not Applicable	NO	YES
60	NO	Buccal Mucosa	122			NOT HISPANIC OR LATINO						TCGA-IQ-7631-F36192	F099410D-B35E-4EB3-8405-069B9BD84836	23			Not Available	Not Applicable	1172		Not Available	Scheduled Follow-up Submission	Complete Remission/Response	NO	Not Available	10				Not Available	Not Available	Not Available	Not Available	Not Available	Not Available	Not Available	Not Available	Not Available	NO	Not Available	TUMOR FREE	Complete Remission/Response	NO	Not Available	Not Available	NO	Not Available	Unknown	NO
71	YES	Buccal Mucosa	653			Not Evaluated						TCGA-UF-A7JD-F65901##TCGA-UF-A7JD-F68162	84B569C1-8171-46C6-AA19-1BB315C9E7DA##BBD36C71-F41C-4AB4-A84C-CBF92EC9F9E8	1##13			Not Available##Not Available	Not Applicable##739	735##Not Available		Not Available##Not Available	Scheduled Follow-up Submission##Scheduled Follow-up Submission	Complete Remission/Response##Complete Remission/Response	NO##NO	Not Available##Not Available	10##11				Not Available##Not Available	Not Available##Not Available	Not Available##Not Available	Not Available##Not Available	Not Available##Not Available	Not Available##Not Available	Not Available##Not Available	Not Available##Not Available	Not Available##Not Available	NO##NO	Not Available##Unknown	TUMOR FREE##TUMOR FREE	Complete Remission/Response##Complete Remission/Response	YES##YES	Not Available##Not Available	Not Available##Not Available	Not Available##Not Available	Not Available##Not Available	Not Available##Not Available	NO##NO
73	YES	Buccal Mucosa	0			NOT HISPANIC OR LATINO						TCGA-F7-A624-F55743	C869A40E-C6E1-4C08-A695-D0C10BF5E49A	14			Not Available	Not Applicable	378		Not Available	Scheduled Follow-up Submission	Complete Remission/Response	NO	Not Available	1				Not Available	Not Available	Not Available	Not Available	Not Available	Not Available	Not Available	Not Available	Not Available	NO	Not Available	TUMOR FREE	Complete Remission/Response	YES	Not Available	Not Available	Not Available	Not Available	Not Available	NO
70	YES	Buccal Mucosa	227			NOT HISPANIC OR LATINO		Not Available	Not Available	Not Available	Not Available	TCGA-CN-4734-F20689##TCGA-CN-4734-F36097##TCGA-CN-4734-F69605	e758a937-fe05-441b-b157-8ec4e4e27cb2##F6539578-5E15-4181-BB32-E13C5EEB2DC2##19004667-2D29-48B4-9688-58D2B766A310	19##18##15	Not Applicable	Not Applicable	115##115	Not Applicable##Not Applicable##Not Applicable	227##758##1690	Not Applicable	NO##NO	Scheduled Follow-up Submission##Scheduled Follow-up Submission##Scheduled Follow-up Submission	Complete Remission/Response##Complete Remission/Response##Complete Remission/Response	Not Available##NO##NO	Surgery##Surgery	1##10##1	Not Available	Not Available	NO	Not Available##Not Available	Not Available##Not Available	Not Available##Not Available	Not Available##Not Available	Not Available##Not Available	Not Available##Not Available	Not Available##Not Available	Not Available##Not Available	Not Available##Not Available	NO##NO	Not Available##Not Available	TUMOR FREE##TUMOR FREE##TUMOR FREE	Complete Remission/Response##Complete Remission/Response##Complete Remission/Response	Not Available##YES##YES	Not Applicable##Not Applicable	Not Applicable##Not Applicable	NO##NO	Not Applicable##Not Applicable	NO##NO	Not Available##NO##NO
73	YES	Base of tongue	140	Not Available	Chemotherapy	NOT HISPANIC OR LATINO		Not Available	Not Available	Not Available	Not Available	TCGA-BB-4225-F19907##TCGA-BB-4225-F65098	e2cdb7a3-3b45-4dd8-b50e-9aeef8fbaf29##5761B04C-DA4B-46EF-A1FD-AF62978CA47F	4##18	Not Applicable	Not Applicable	Not Available	Not Applicable##Not Applicable	140##146	Not Applicable	Not Available	Scheduled Follow-up Submission##Scheduled Follow-up Submission	Not Available##Progressive Disease	Not Available##YES	Not Available	1##9	Not Available	Not Available	NO	Not Available	Not Available	Not Available	Not Available	Not Available	Not Available	Not Available	Not Available	Not Available	NO	Not Available	Not Available##WITH TUMOR	Not Available##Partial Remission/Response	YES##YES	Not Applicable	Not Applicable	NO	Not Applicable	NO	YES##YES
49	YES	Base of tongue	Not Available			NOT HISPANIC OR LATINO
45	YES	Base of tongue	Not Available	Not Available	Chemotherapy	NOT HISPANIC OR LATINO		YES	NO	Not Available	Not Available	TCGA-BA-4077-F9954	9205d6e8-fe90-4b04-8175-f8f8017c84ad	4	Not Available	Not Available		1134	Not Available	Not Available		Not Available	Persistent Disease	Not Available		4	Not Available	Not Available	Not Available												WITH TUMOR	Persistent Disease	NO						YES
47	YES	Base of tongue	368	Complete Response##Complete Response	Chemotherapy##Chemotherapy	NOT HISPANIC OR LATINO		Not Available	Not Available	Not Available	Not Available	TCGA-DQ-7594-F33038##TCGA-DQ-7594-F36211##TCGA-DQ-7594-F65513	182db099-ae6e-434c-a6b6-5c4d67fc2f9b##FE40DD3C-3A03-42CF-A60E-FACE584CEF6E##8C40BAB8-0729-4968-BC03-59DA0100B337	29##26##25	Not Applicable	Not Applicable	61##61	Not Applicable##Not Applicable##Not Applicable	368##489##1218	Not Applicable	NO##NO	Scheduled Follow-up Submission##Scheduled Follow-up Submission##Scheduled Follow-up Submission	Complete Remission/Response##Complete Remission/Response##Complete Remission/Response	Not Available##NO##NO	Concurrent Chemotherapy##Concurrent Chemotherapy	5##10##9	Not Available	Not Available	NO	Not Available##NO	Not Available##NO	Not Available##1085	Not Available##1084	Not Available##Oral Cavity	Not Available##New Primary Tumor	Not Available##mandibular alveolus	Not Available##YES	Not Available##Biopsy with Histologic Confirmation	NO##YES	Not Available##Not Available	TUMOR FREE##TUMOR FREE##TUMOR FREE	Complete Remission/Response##Complete Remission/Response##Complete Remission/Response	YES##YES##YES	Not Applicable##Not Applicable	Not Applicable##Not Applicable	NO##NO	Not Applicable##Not Applicable	NO##NO	YES##YES##YES
51	YES	Base of tongue	240	Complete Response##Not Available##Not Available	Chemotherapy##Targeted Molecular therapy##Chemotherapy	NOT HISPANIC OR LATINO						TCGA-MZ-A7D7-F68542	A51C6033-1365-4463-B94F-618D5DDEA103	25			126	Not Applicable	547		NO	Scheduled Follow-up Submission	Partial Remission/Response	NO	Surgery	11				YES	NO	Not Available	339	Distant Metastasis	Distant Metastasis	lung	NO	Convincing Imaging	YES	Not Available	WITH TUMOR	Complete Remission/Response	YES	Not Applicable	Not Applicable	NO	Not Applicable	NO	YES
47	YES	Base of tongue	13			NOT HISPANIC OR LATINO						TCGA-F7-A620-F57922	DB36F06B-2D78-4B88-A7A2-4DE55FD698BA	14			Not Available	Not Applicable	543		Not Available	Scheduled Follow-up Submission	Complete Remission/Response	NO	Not Available	5				Not Available	Not Available	Not Available	Not Available	Not Available	Not Available	Not Available	Not Available	Not Available	NO	Not Available	TUMOR FREE	Complete Remission/Response	NO	Not Available	Not Available	Not Available	Not Available	Not Available	NO
57	NO	Base of tongue	307	Complete Response	Chemotherapy	NOT HISPANIC OR LATINO						TCGA-CN-A6UY-F52027##TCGA-CN-A6UY-F68359	1CE4046F-A306-4C91-A374-32CEAC2F1295##ECC7027E-5546-4AC4-A812-6905F4774568	27##17			106##106	Not Applicable##Not Applicable	307##713		NO##NO	Scheduled Follow-up Submission##Scheduled Follow-up Submission	Complete Remission/Response##Complete Remission/Response	NO##NO	Surgery##Surgery	11##11				Not Available##Not Available	Not Available##Not Available	Not Available##Not Available	Not Available##Not Available	Not Available##Not Available	Not Available##Not Available	Not Available##Not Available	Not Available##Not Available	Not Available##Not Available	NO##NO	Not Available##Not Available	TUMOR FREE##TUMOR FREE	Complete Remission/Response##Complete Remission/Response	YES##YES	48##48	38##Not Available	NO##NO	Not Available##Not Available	YES##YES	YES##YES
59	YES	Base of tongue	234	Complete Response	Chemotherapy	NOT HISPANIC OR LATINO						TCGA-CN-A6V6-F52324##TCGA-CN-A6V6-F69344	8B415456-3007-41EB-943F-538E10C2193A##B5DB1028-4451-458C-A7D5-F343BCAA2635	2##6			119##120	Not Applicable##Not Applicable	234##635		NO##NO	Scheduled Follow-up Submission##Scheduled Follow-up Submission	Complete Remission/Response##Complete Remission/Response	NO##NO	Surgery##Concurrent Chemotherapy	12##1				Not Available##Not Available	Not Available##Not Available	Not Available##Not Available	Not Available##Not Available	Not Available##Not Available	Not Available##Not Available	Not Available##Not Available	Not Available##Not Available	Not Available##Not Available	NO##NO	Not Available##Not Available	TUMOR FREE##TUMOR FREE	Complete Remission/Response##Complete Remission/Response	YES##YES	Not Applicable##Not Applicable	Not Applicable##Not Applicable	NO##NO	Not Applicable##Not Applicable	NO##NO	YES##YES
50	YES	Base of tongue	558			NOT HISPANIC OR LATINO		Not Available	Not Available	Not Available	Not Available	TCGA-BB-4228-F19767##TCGA-BB-4228-F36227##TCGA-BB-4228-F71204	9cfd7856-0f3c-4b84-a94f-096bc28381ce##3EE09343-D3B9-472E-995F-2EBBB1F3A9EC##751F6629-CBD9-4D14-81BF-68CD2241910D	22##6##23	Not Applicable	Not Applicable	30##30	Not Applicable##Not Applicable##Not Applicable	558##558##559	Not Applicable	NO##NO	Scheduled Follow-up Submission##Scheduled Follow-up Submission##Scheduled Follow-up Submission	Not Available##Complete Remission/Response##Complete Remission/Response	Not Available##NO##YES	Surgery##Surgery	12##11##3	Not Available	Not Available	NO	Not Available##Not Available	Not Available##Not Available	Not Available##Not Available	Not Available##Not Available	Not Available##Not Available	Not Available##Not Available	Not Available##Not Available	Not Available##Not Available	Not Available##Not Available	NO##NO	Not Available##Not Available	Not Available##TUMOR FREE##Not Available	Not Available##Complete Remission/Response##Not Available	YES##YES##Not Available	Not Applicable##Not Applicable	Not Applicable##Not Applicable	NO##NO	Not Applicable##Not Applicable	NO##NO	NO##NO##Not Available
62	YES	Base of tongue	360	Not Available##Not Available	Chemotherapy##Chemotherapy	NOT HISPANIC OR LATINO		NO	NO	NO	NO	TCGA-DQ-7591-F29636##TCGA-DQ-7591-F36213	1007e85f-8974-4722-8d82-be7c49dea344##91A1603F-C01E-4F2A-8C91-96581BC88126	16##26	Not Applicable	Not Applicable	70	Not Applicable##Not Applicable	360##622	Not Applicable	NO	Scheduled Follow-up Submission##Scheduled Follow-up Submission	Complete Remission/Response##Complete Remission/Response	Not Available##NO	Concurrent Chemotherapy	2##10	Not Available	Not Available	NO	Not Available	Not Available	Not Available	Not Available	Not Available	Not Available	Not Available	Not Available	Not Available	NO	Not Available	TUMOR FREE##TUMOR FREE	Complete Remission/Response##Complete Remission/Response	YES##YES	Not Applicable	Not Applicable	NO	Not Applicable	NO	YES##YES
61	NO	Base of tongue	443	Complete Response##Clinical Progressive Disease##Clinical Progressive Disease##Clinical Progressive Disease##Clinical Progressive Disease	Chemotherapy##Chemotherapy##Chemotherapy##Chemotherapy##Chemotherapy	NOT HISPANIC OR LATINO						TCGA-CN-A498-F37344##TCGA-CN-A498-F61910##TCGA-CN-A498-F61914	5583263B-7C7E-48EC-B91E-6010448E54F4##010C5AD6-67AF-412E-B6A4-FCD6590E20B9##96A06D2B-EFC9-4227-96A4-AFA4C4BB1837	3##10##10			107##107##107	Not Applicable##773##773	443##Not Available##Not Available		NO##NO##NO	Additional New Tumor Event##Additional New Tumor Event##Additional New Tumor Event	Progressive Disease##Progressive Disease##Progressive Disease	NO##NO##NO	Surgery##Concurrent Chemotherapy##Concurrent Chemotherapy	12##7##7				NO##YES##YES	NO##YES##NO	211##Not Available##Not Available	186##326##553	Oral Cavity##Cervical Lymph Nodes##Not Available	Locoregional Recurrence##Locoregional Recurrence##Locoregional Recurrence	tongue, r neck nodes##r neck##trachea	YES##NO##NO	Biopsy with Histologic Confirmation##Biopsy with Histologic Confirmation##Biopsy with Histologic Confirmation	YES##YES##YES	Not Available##Related to Head & Neck Cancer##Related to Head & Neck Cancer	WITH TUMOR##WITH TUMOR##WITH TUMOR	Complete Remission/Response##Complete Remission/Response##Complete Remission/Response	YES##YES##YES	Not Applicable##Not Applicable##Not Applicable	Not Applicable##Not Applicable##Not Applicable	NO##NO##NO	Not Applicable##Not Applicable##Not Applicable	NO##NO##NO	YES##YES##YES
77	YES	Base of tongue	519	Complete Response	Chemotherapy	NOT HISPANIC OR LATINO						TCGA-BA-A4IG-F57556	6C4D6234-BC4A-4028-BEC2-5A59C340509C	17			140	Not Applicable	855		NO	Scheduled Follow-up Submission	Complete Remission/Response	NO	Concurrent Chemotherapy	3				Not Available	Not Available	Not Available	Not Available	Not Available	Not Available	Not Available	Not Available	Not Available	NO	Not Available	TUMOR FREE	Complete Remission/Response	YES	Not Applicable	Not Applicable	NO	Not Applicable	NO	YES
58	YES	Base of tongue	369	Complete Response##Complete Response	Chemotherapy##Chemotherapy	Not Available		Not Available	Not Available	Not Available	Not Available	TCGA-DQ-7593-F33033##TCGA-DQ-7593-F36210##TCGA-DQ-7593-F65519	a3eb1bf9-a671-4958-9404-af162cb6063a##BB819920-CCF8-4B1D-A42E-909FEC84BCC4##8ACED7B1-DB57-4708-868F-4A39DD59A9FF	29##26##25	Not Applicable	Not Applicable	82##82	Not Applicable##Not Applicable##Not Applicable	369##369##1224	Not Applicable	NO##NO	Scheduled Follow-up Submission##Scheduled Follow-up Submission##Scheduled Follow-up Submission	Complete Remission/Response##Complete Remission/Response##Complete Remission/Response	Not Available##NO##NO	Concurrent Chemotherapy##Concurrent Chemotherapy	5##10##9	Not Available	Not Available	NO	Not Available##Not Available	Not Available##Not Available	Not Available##Not Available	Not Available##Not Available	Not Available##Not Available	Not Available##Not Available	Not Available##Not Available	Not Available##Not Available	Not Available##Not Available	NO##NO	Not Available##Not Available	TUMOR FREE##TUMOR FREE##TUMOR FREE	Complete Remission/Response##Complete Remission/Response##Complete Remission/Response	YES##YES##YES	58##Not Available	23##23	YES##YES	5##5	YES##YES	YES##YES##YES
62	YES	Base of tongue	546	Not Available##Not Available	Chemotherapy##Chemotherapy	NOT HISPANIC OR LATINO		YES	NO	NO	Not Available	TCGA-CV-5439-F18248	8880d9bd-4c13-443c-987a-c3c7d304f712	12	Not Available	Not Available		546	Not Available	211		Scheduled Follow-up Submission	Progressive Disease	Not Available		10	Oropharynx	Not Available	YES												WITH TUMOR	Not Available	YES						NO
59	YES	Base of tongue	1050	Not Available##Not Available##Not Available##Not Available	Chemotherapy##Chemotherapy##Chemotherapy##Chemotherapy	NOT HISPANIC OR LATINO						TCGA-CR-6472-F48377	AA9F30A1-5008-4000-A4E2-18A8CADFBC08	12			154	Not Applicable	1050		NO	Scheduled Follow-up Submission	Complete Remission/Response	NO	Concurrent Chemotherapy	9				Not Available	Not Available	Not Available	Not Available	Not Available	Not Available	Not Available	Not Available	Not Available	NO	Not Available	Not Available	Complete Remission/Response	YES	Not Applicable	Not Applicable	NO	Not Applicable	NO	YES
58	NO	Base of tongue	44	Complete Response	Chemotherapy	NOT HISPANIC OR LATINO						TCGA-HD-8314-F64323	8A1A3640-8A01-4A84-B5FA-80F274CE5031	28			121	Not Applicable	670		NO	Scheduled Follow-up Submission	Complete Remission/Response	NO	Surgery	8				Not Available	Not Available	Not Available	Not Available	Not Available	Not Available	Not Available	Not Available	Not Available	NO	Not Available	TUMOR FREE	Complete Remission/Response	YES	Not Available	Not Available	Unknown	Not Available	Unknown	YES
71	YES	Base of tongue	799	Not Available	Chemotherapy	NOT HISPANIC OR LATINO		Not Available	Not Available	Not Available	Not Available	TCGA-CR-5250-F13183	6527f666-014c-4a86-89bb-3a897a289fbd	5	Not Applicable	Not Applicable		Not Applicable	799	Not Applicable		Not Available	Not Available	Not Available		4	Not Available	Not Available	NO												TUMOR FREE	Complete Remission/Response	YES						YES
64	YES	Base of tongue	428			NOT HISPANIC OR LATINO						TCGA-BB-7871-F65396	A6E569AD-46CF-4550-A1ED-17B4C47DBE06	23			185	Not Applicable	750		NO	Scheduled Follow-up Submission	Unknown	YES	Radiation	9				YES	Not Available	Not Available	428	Distant Metastasis	Distant Metastasis	Pulmonary	Not Available	Biopsy with Histologic Confirmation	YES	Not Available	Unknown	Complete Remission/Response	YES	Not Applicable	Not Applicable	NO	Not Applicable	NO	NO
56	YES	Base of tongue	514	Not Available##Not Available##Not Available##Not Available	Chemotherapy##Chemotherapy##Chemotherapy##Chemotherapy	NOT HISPANIC OR LATINO		Not Available	Not Available	Not Available	Not Available	TCGA-CR-6477-F18155	56efc821-6806-45b7-a085-a78f6bd20117	28	Not Applicable	Not Applicable		Not Applicable	514	Not Applicable		Not Available	Not Available	Not Available		9	Not Available	Not Available	NO												TUMOR FREE	Complete Remission/Response	Not Available						Not Available
64	YES	Base of tongue	Not Available			NOT HISPANIC OR LATINO						TCGA-CV-6950-F42536	135D7FE3-E08B-480D-A49E-019E21FEF17D	23			Not Available	459	Not Available		Not Available	Scheduled Follow-up Submission	Partial Remission/Response	NO	Not Available	4				Not Available	Not Available	Not Available	258	Oral Cavity	Locoregional Recurrence	Tonsil	NO	Biopsy with Histologic Confirmation	YES	Unknown	WITH TUMOR	Complete Remission/Response	YES	Not Applicable	Not Applicable	NO	Not Applicable	NO	NO
54	Not Available	Base of tongue	9			NOT HISPANIC OR LATINO						TCGA-F7-A61V-F48299##TCGA-F7-A61V-F65332	EB0CE187-5884-4AB2-828E-9C955244BA23##E248EE74-95C4-449D-B90E-E954065FBA66	11##22			Not Available##Not Available	Not Applicable##Not Applicable	384##759		Not Available##Not Available	Scheduled Follow-up Submission##Scheduled Follow-up Submission	Unknown##Complete Remission/Response	NO##NO	Not Available##Not Available	9##9				Not Available##Not Available	Not Available##Not Available	Not Available##Not Available	Not Available##Not Available	Not Available##Not Available	Not Available##Not Available	Not Available##Not Available	Not Available##Not Available	Not Available##Not Available	NO##NO	Not Available##Not Available	TUMOR FREE##TUMOR FREE	Unknown##Complete Remission/Response	NO##NO	Not Available##Not Available	Not Available##Not Available	Unknown##Not Available	Not Available##Not Available	Unknown##Not Available	NO##NO
49	YES	Base of tongue	721			NOT HISPANIC OR LATINO						TCGA-P3-A5QE-F55931	A43C7949-9922-4276-9076-A022936B0EA8	21			74	Not Applicable	1559		NO	Scheduled Follow-up Submission	Complete Remission/Response	NO	Not Available	1				Not Available	Not Available	Not Available	Not Available	Not Available	Not Available	Not Available	Not Available	Not Available	NO	Not Available	TUMOR FREE	Complete Remission/Response	YES	Not Applicable	Not Applicable	NO	Not Applicable	NO	NO
68	YES	Base of tongue	254	Complete Response##Clinical Progressive Disease##Clinical Progressive Disease##Clinical Progressive Disease	Chemotherapy##Targeted Molecular therapy##Chemotherapy##Chemotherapy	NOT HISPANIC OR LATINO						TCGA-MZ-A6I9-F59253##TCGA-MZ-A6I9-F59261##TCGA-MZ-A6I9-F59282	21AED538-4A90-4627-AF5D-5A9EAF97F3B8##005055FB-0443-4033-849F-F522368E7ADA##FEB2DFB1-1B37-49EE-AEFD-9A287D9640C3	6##7##7			102##102##467	489##489##489	Not Available##Not Available##Not Available		NO##NO##NO	Scheduled Follow-up Submission##Additional New Tumor Event##Additional New Tumor Event	Progressive Disease##Progressive Disease##Progressive Disease	NO##NO##NO	Concurrent Chemotherapy##Concurrent Chemotherapy##Concurrent Chemotherapy	5##5##5				YES##NO##NO	NO##NO##NO	Not Available##Not Available##Not Available	351##481##483	Distant Metastasis##Distant Metastasis##Distant Metastasis	Distant Metastasis##Distant Metastasis##Distant Metastasis	lung, mediastinal and hilar lymph nodes##liver, spleen, kidney, adrenal, bone##brain	NO##NO##NO	Convincing Imaging##Convincing Imaging##Convincing Imaging	YES##YES##YES	Related to Head & Neck Cancer##Related to Head & Neck Cancer##Related to Head & Neck Cancer	WITH TUMOR##WITH TUMOR##WITH TUMOR	Not Applicable##Not Applicable##Not Applicable	NO##NO##NO	Not Applicable##Not Applicable##Not Applicable	Not Applicable##Not Applicable##Not Applicable	NO##NO##NO	Not Applicable##Not Applicable##Not Applicable	NO##NO##NO	NO##NO##NO
63	YES	Base of tongue	55	Clinical Progressive Disease	Chemotherapy	NOT HISPANIC OR LATINO						TCGA-HD-8224-F48784	10F2474F-C3FD-4831-AC97-BFC2E927182B	20			147	446	Not Available		YES	Scheduled Follow-up Submission	Progressive Disease	NO	Surgery	9				YES	NO	Not Available	171	Distant Metastasis	Distant Metastasis	Lung	NO	Biopsy with Histologic Confirmation	YES	Related to Head & Neck Cancer	WITH TUMOR	Progressive Disease	YES	Not Available	Not Available	Unknown	Not Available	Unknown	YES
74	YES	Base of tongue	Not Available			NOT HISPANIC OR LATINO
56	NO	Base of tongue	310	Complete Response	Chemotherapy	NOT HISPANIC OR LATINO						TCGA-BB-7861-F65399	F71B5C19-7541-48D6-9CD6-F845D7A2C1DD	23			71	Not Applicable	682		NO	Scheduled Follow-up Submission	Complete Remission/Response	YES	Concurrent Chemotherapy	9				Not Available	Not Available	Not Available	Not Available	Not Available	Not Available	Not Available	Not Available	Not Available	NO	Not Available	TUMOR FREE	Complete Remission/Response	YES	Not Applicable	Not Applicable	NO	Not Applicable	NO	YES
75	YES	Base of tongue	63			Not Available		Not Available##Not Available	Not Available##Not Available	Not Available##Not Available	Not Available##Not Available	TCGA-BA-6871-F15577##TCGA-BA-6871-F34552	bcab573c-5e6f-4b39-a3c0-01673df96432##0D6BA443-95A1-4B1A-80BE-CE3A137CE074	25##22	Not Available##Not Applicable	Not Available##Not Applicable		Not Applicable##108	63##Not Available	Not Available##Not Applicable		Not Available##Scheduled Follow-up Submission	Not Available##Not Applicable	Not Available##NO		8##8	Not Available##Not Available	Not Available##Not Available	Not Available##NO												WITH TUMOR##WITH TUMOR	Not Available##Stable Disease	NO##NO						NO##NO
65	YES	Alveolar Ridge	228	Clinical Progressive Disease##Clinical Progressive Disease##Stable Disease##Stable Disease##Stable Disease	Chemotherapy##Chemotherapy##Chemotherapy##Chemotherapy##Targeted Molecular therapy	NOT HISPANIC OR LATINO						TCGA-QK-A6IH-F66227##TCGA-QK-A6IH-F71842	19B29412-404E-4D24-9F0D-A0E58263BFFA##F17F6F17-88F1-4E02-B947-2C83677EEDA8	6##2			91##91	Not Applicable##Not Applicable	508##653		YES##YES	Scheduled Follow-up Submission##Scheduled Follow-up Submission	Stable Disease##Progressive Disease	NO##NO	Concurrent Chemotherapy##Concurrent Chemotherapy	10##4				YES##YES	NO##NO	Not Available##Not Available	248##248	Distant Metastasis##Distant Metastasis	Distant Metastasis##Distant Metastasis	Lung: right upper lobe##Right upper lobe	NO##NO	Biopsy with Histologic Confirmation##Biopsy with Histologic Confirmation	YES##YES	Not Available##Not Available	WITH TUMOR##WITH TUMOR	Progressive Disease##Progressive Disease	YES##YES	Not Applicable##Not Applicable	Not Applicable##Not Applicable	NO##NO	Not Applicable##Not Applicable	NO##NO	YES##YES
77	YES	Alveolar Ridge	901			NOT HISPANIC OR LATINO						TCGA-CQ-7069-F49156	A7A3A261-FF7A-4D25-AE57-B0EB14B1B8FB	26			82	Not Applicable	1274		NO	Scheduled Follow-up Submission	Complete Remission/Response	NO	Surgery	9				Not Available	Not Available	Not Available	Not Available	Not Available	Not Available	Not Available	Not Available	Not Available	NO	Not Available	TUMOR FREE	Complete Remission/Response	NO	Not Applicable	Not Applicable	NO	Not Applicable	NO	NO
50	YES	Alveolar Ridge	1158			Not Evaluated						TCGA-UF-A71B-F64171##TCGA-UF-A71B-F67693	8783C1F1-8066-42E1-8279-A0A3106DBB32##4A15D29C-645B-4D70-8CE0-29FF1182AFCA	26##9			Not Available##Not Available	Not Applicable##Not Applicable	1319##1506		Not Available##Not Available	Scheduled Follow-up Submission##Scheduled Follow-up Submission	Complete Remission/Response##Complete Remission/Response	NO##NO	Not Available##Not Available	8##11				Not Available##Not Available	Not Available##Not Available	Not Available##Not Available	Not Available##Not Available	Not Available##Not Available	Not Available##Not Available	Not Available##Not Available	Not Available##Not Available	Not Available##Not Available	NO##NO	Not Available##Not Available	TUMOR FREE##TUMOR FREE	Complete Remission/Response##Complete Remission/Response	YES##YES	Not Available##Not Available	Not Available##Not Available	Not Available##Not Available	Not Available##Not Available	Not Available##Not Available	NO##NO
57	NO	Alveolar Ridge	851			NOT HISPANIC OR LATINO						TCGA-CV-A45O-F47185	C37CBCCB-E53C-4DE7-AAEA-6318603E1DF4	22			Not Available	Not Applicable	851		Not Available	Scheduled Follow-up Submission	Not Applicable	Not Available	Not Available	8				Not Available	Not Available	Not Available	Not Available	Not Available	Not Available	Not Available	Not Available	Not Available	NO	Not Available	TUMOR FREE	Not Applicable	NO	Not Available	Not Available	Not Available	Not Available	Not Available	NO
49	NO	Alveolar Ridge	Not Available	Unknown	Chemotherapy	NOT HISPANIC OR LATINO
53	YES	Alveolar Ridge	Not Available	Clinical Progressive Disease##Clinical Progressive Disease	Chemotherapy##Chemotherapy	NOT HISPANIC OR LATINO						TCGA-P3-A6T6-F50154	D1CC471D-F2BF-410B-9842-74F1AFAE933F	21			61	395	Not Available		NO	Additional New Tumor Event	Progressive Disease	NO	Surgery	10				YES	NO	Not Available	273	Distant Metastasis	Distant Metastasis	lung	NO	Convincing Imaging	YES	Related to Head & Neck Cancer	WITH TUMOR	Complete Remission/Response	YES	Not Available	Not Available	Unknown	Not Available	Unknown	NO
56	YES	Alveolar Ridge	155	Not Available	Chemotherapy	NOT HISPANIC OR LATINO		YES	NO	Not Available	YES	TCGA-CN-6013-F21328##TCGA-CN-6013-F56629##TCGA-CN-6013-F56630##TCGA-CN-6013-F70462	7b932672-a939-4c66-8268-7bc4869cf7a4##1A719AA6-80E1-4699-9EE5-9697E4E684D6##4FA1D93C-D116-44C8-A710-BB9F7F716E70##E1644687-9BF3-4B6A-91D0-49C3BEDADF57	9##14##14##17	Not Available	364	148##148##148	Not Applicable##Not Applicable##Not Applicable##727	433##628##628##Not Available	323	NO##NO##NO	Scheduled Follow-up Submission##Scheduled Follow-up Submission##Additional New Tumor Event##Scheduled Follow-up Submission	Progressive Disease##Progressive Disease##Progressive Disease##Progressive Disease	Not Available##YES##YES##NO	Surgery##Surgery##Surgery	2##2##2##2	Distant Metastasis	LUNG	YES	NO##YES##Not Available	YES##NO##Not Available	Not Available##364##Not Available	615##364##Not Available	Distant Metastasis##Distant Metastasis##Not Available	Distant Metastasis##Distant Metastasis##Not Available	BONE PELVIS##thoracic lymph nodes##Not Available	NO##YES##Not Available	Convincing Imaging##Biopsy with Histologic Confirmation##Not Available	YES##YES##NO	Not Available##Not Available##Related to Head & Neck Cancer	WITH TUMOR##WITH TUMOR##WITH TUMOR##WITH TUMOR	Complete Remission/Response##Complete Remission/Response##Complete Remission/Response##Complete Remission/Response	YES##YES##YES##YES	36##36##36	Not Available##Not Available##Not Available	NO##NO##NO	Not Available##Not Available##Not Available	YES##YES##YES	YES##YES##YES##YES
82	YES	Alveolar Ridge	1466			NOT HISPANIC OR LATINO		Not Available	Not Available	Not Available	Not Available	TCGA-CQ-5323-F10904##TCGA-CQ-5323-F36119	4f2850b1-d61a-4a9e-ab5e-eb3592344be2##3FA39BDC-3F2B-4B4A-950A-AE9FF0A0E180	30##19	Not Applicable	Not Applicable	Not Available	Not Applicable##Not Applicable	1466##Not Available	Not Applicable	Not Available	Not Available##Scheduled Follow-up Submission	Complete Remission/Response##Unknown	Not Available##YES	Not Available	4##10	Not Available	Not Available	NO	Not Available	Not Available	Not Available	Not Available	Not Available	Not Available	Not Available	Not Available	Not Available	Unknown	Not Available	TUMOR FREE##Not Available	Complete Remission/Response##Not Available	YES##Not Available	Not Available	Not Available	Not Available	Not Available	Not Available	NO##Not Available
68	NO	Alveolar Ridge	113			NOT HISPANIC OR LATINO						TCGA-IQ-7632-F36190	D71A9B7E-6F46-482F-9274-29C2402E7B73	23			Not Available	Not Applicable	441		Not Available	Scheduled Follow-up Submission	Complete Remission/Response	NO	Not Available	10				Not Available	Not Available	Not Available	Not Available	Not Available	Not Available	Not Available	Not Available	Not Available	NO	Not Available	TUMOR FREE	Complete Remission/Response	YES	Not Available	Not Available	NO	Not Available	Unknown	NO
79	YES	Alveolar Ridge	Not Available			NOT HISPANIC OR LATINO						TCGA-P3-A6T5-F50148	9EAD225D-154F-4E01-AC8A-C16900B194D5	21			0	882	Not Available		NO	Additional New Tumor Event	Progressive Disease	NO	Surgery	10				NO	Unknown	638	577	Cervical Lymph Nodes	Locoregional Recurrence	Not Available	YES	Convincing Imaging	YES	Related to Head & Neck Cancer	WITH TUMOR	Complete Remission/Response	NO	Not Available	Not Available	Unknown	Not Available	Unknown	NO
67	YES	Alveolar Ridge	Not Available			NOT HISPANIC OR LATINO		Not Available	Not Available	Not Available	Not Available	TCGA-CQ-5326-F18532	5590e343-be48-495e-8307-9981aac4302b	4	Not Applicable	Not Applicable		89	Not Available	Not Applicable		Scheduled Follow-up Submission	Progressive Disease	Not Available		10	Not Available	Not Available	NO												WITH TUMOR	Progressive Disease	YES						NO
75	NO	Alveolar Ridge	876	Not Available##Complete Response	Chemotherapy##Immunotherapy	NOT HISPANIC OR LATINO		Not Available##Not Available	Not Available##Not Available	Not Available##Not Available	Not Available##Not Available	TCGA-CN-4741-F11057##TCGA-CN-4741-F21271##TCGA-CN-4741-F36099##TCGA-CN-4741-F69606##TCGA-CN-4741-F69609	5cf08672-4f5d-49b6-9b02-0a22193e708b##4e3d1f6d-cadd-4306-abf3-b42bc445982d##ED196101-6343-450C-8471-A6F7301F76BE##B2D854CA-1E5A-48B2-89A8-E424B1D03CD3##A3614061-A02A-4E1A-946D-526BBBCDC251	3##8##18##15##15	Not Applicable##Not Applicable	Not Applicable##Not Applicable	163##Not Available##Not Available	Not Applicable##Not Applicable##Not Applicable##Not Applicable##Not Applicable	876##1086##1268##2239##2239	Not Applicable##Not Applicable	NO##Not Available##Not Available	Not Available##Scheduled Follow-up Submission##Scheduled Follow-up Submission##Additional New Tumor Event##Additional New Tumor Event	Complete Remission/Response##Complete Remission/Response##Complete Remission/Response##Complete Remission/Response##Complete Remission/Response	Not Available##Not Available##NO##NO##NO	Surgery##Not Available##Not Available	5##2##10##1##1	Not Available##Not Available	Not Available##Not Available	NO##NO	Not Available##YES##NO	Not Available##YES##NO	Not Available##1730##2168	Not Available##1716##2168	Not Available##Cervical Lymph Nodes##Distant Metastasis	Not Available##Locoregional Recurrence##Distant Metastasis	Not Available##R NECK##lung	Not Available##YES##YES	Not Available##Biopsy with Histologic Confirmation##Biopsy with Histologic Confirmation	NO##YES##YES	Not Available##Not Available##Not Available	TUMOR FREE##TUMOR FREE##TUMOR FREE##TUMOR FREE##TUMOR FREE	Complete Remission/Response##Complete Remission/Response##Complete Remission/Response##Not Available##Not Available	Not Available##Not Available##YES##Not Available##Not Available	Not Applicable##Not Available##Not Available	Not Applicable##Not Available##Not Available	NO##Not Available##Not Available	Not Applicable##Not Available##Not Available	NO##Not Available##Not Available	Not Available##Not Available##YES##Not Available##Not Available
60	YES	Alveolar Ridge	391	Complete Response	Chemotherapy	NOT HISPANIC OR LATINO						TCGA-CN-A49A-F37355##TCGA-CN-A49A-F37356##TCGA-CN-A49A-F65445	E522D89E-F5F6-4A3F-BD4C-EABFB0491F9D##D365E2E5-FA64-4CA2-A973-654159FAED47##F7F7AB20-9ADB-4E9B-AB1A-1B103B75CC9D	3##3##23			128##128##128	Not Applicable##Not Applicable##526	391##391##Not Available		NO##NO##NO	Additional New Tumor Event##Additional New Tumor Event##Scheduled Follow-up Submission	Stable Disease##Stable Disease##Progressive Disease	NO##NO##NO	Surgery##Surgery##Surgery	12##12##9				NO##Unknown##Not Available	YES##Unknown##Not Available	Not Available##Not Available##Not Available	344##371##Not Available	Distant Metastasis##Distant Metastasis##Not Available	Distant Metastasis##Distant Metastasis##Not Available	spine##lung##Not Available	NO##NO##Not Available	Biopsy with Histologic Confirmation##Biopsy with Histologic Confirmation##Not Available	YES##YES##NO	Not Available##Not Available##Related to Head & Neck Cancer	WITH TUMOR##WITH TUMOR##WITH TUMOR	Complete Remission/Response##Complete Remission/Response##Complete Remission/Response	YES##YES##YES	Not Applicable##Not Applicable##Not Applicable	Not Applicable##Not Applicable##Not Applicable	NO##NO##NO	Not Applicable##Not Applicable##Not Applicable	NO##NO##NO	YES##YES##YES
62	YES	Alveolar Ridge	314	Complete Response	Chemotherapy	NOT HISPANIC OR LATINO						TCGA-BA-A6DJ-F60727	149DB1C1-12AD-4329-8033-7631F90377A9	13			160	407	Not Available		NO	Scheduled Follow-up Submission	Progressive Disease	NO	Concurrent Chemotherapy	6				Not Available	Not Available	Not Available	Not Available	Not Available	Not Available	Not Available	Not Available	Not Available	Not Available	Related to Head & Neck Cancer	WITH TUMOR	Complete Remission/Response	YES	Not Available	Not Available	YES	Not Available	YES	YES
69	NO	Alveolar Ridge	1057			NOT HISPANIC OR LATINO		Not Available	Not Available	Not Available	Not Available	TCGA-CQ-6223-F18549##TCGA-CQ-6223-F36131	fdf137e8-ca1b-4477-ae82-e6527789f385##F37E9AEF-0A3F-4653-AC38-BAAA56161E17	3##19	Not Applicable	Not Applicable	140	Not Applicable##Not Applicable	1057##1428	Not Applicable	NO	Scheduled Follow-up Submission##Scheduled Follow-up Submission	Complete Remission/Response##Complete Remission/Response	Not Available##NO	Surgery	10##10	Not Available	Not Available	NO	Not Available	Not Available	Not Available	Not Available	Not Available	Not Available	Not Available	Not Available	Not Available	NO	Not Available	TUMOR FREE##TUMOR FREE	Complete Remission/Response##Complete Remission/Response	NO##NO	Not Applicable	Not Applicable	NO	Not Applicable	NO	NO##NO
82	YES	Alveolar Ridge	987			NOT HISPANIC OR LATINO
57	YES	Alveolar Ridge	228	Not Available	Chemotherapy	NOT HISPANIC OR LATINO		Not Available##Not Available	Not Available##Not Available	Not Available##Not Available	Not Available##Not Available	TCGA-CN-6011-F13503##TCGA-CN-6011-F21311##TCGA-CN-6011-F56628	b08dee9f-0d3b-4a0a-8798-b69d14ab83cc##a0f0a1e0-d53f-4fa0-82fc-fefd080b811d##B904A4D2-0A1B-49B7-BD88-B4479C2AA2D2	29##8##14	Not Applicable##Not Applicable	Not Applicable##Not Applicable	159	Not Applicable##Not Applicable##Not Applicable	228##424##933	Not Applicable##Not Applicable	NO	Not Available##Scheduled Follow-up Submission##Scheduled Follow-up Submission	Complete Remission/Response##Complete Remission/Response##Complete Remission/Response	Not Available##Not Available##NO	Surgery	6##2##2	Not Available##Not Available	Not Available##Not Available	NO##NO	Not Available	Not Available	Not Available	Not Available	Not Available	Not Available	Not Available	Not Available	Not Available	NO	Not Available	TUMOR FREE##TUMOR FREE##TUMOR FREE	Complete Remission/Response##Complete Remission/Response##Complete Remission/Response	Not Available##YES##YES	Not Applicable	Not Applicable	NO	Not Applicable	NO	Not Available##YES##YES
56	YES	Alveolar Ridge	846			NOT HISPANIC OR LATINO		Not Available##Not Available	Not Available##Not Available	Not Available##Not Available	Not Available##Not Available	TCGA-BA-5152-F14879##TCGA-BA-5152-F34521	bc885b83-a92f-4a9c-8ce6-40b24fb1cdcf##D8B49215-D2F0-4DD7-AA44-14D620014757	19##21	Not Applicable##Not Applicable	Not Applicable##Not Applicable		Not Applicable##Not Applicable	846##1288	Not Applicable##Not Applicable		Not Available##Scheduled Follow-up Submission	Complete Remission/Response##Complete Remission/Response	Not Available##NO		7##8	Not Available##Not Available	Not Available##Not Available	NO##NO												TUMOR FREE##TUMOR FREE	Complete Remission/Response##Complete Remission/Response	YES##YES						NO##NO
[truncated: 94 more columns]
