# Supplementary material for: A novel long non-coding RNA, AC012456.4, as a valuable and independent prognostic biomarker of survival in oral squamous cell carcinoma
Source: PeerJ. 2018 Aug 13;6:e5307. doi: 10.7717/peerj.5307 (PMC6095106; doi:10.7717/peerj.5307)
Supplement: Table S3 — AC012456.4 expression is significantly down-regulated in OSCC and normal tissue samples in the TCGA dataset. [file peerj-06-5307-s003.xls]

## Sheet: Sheet1
id	AC012456.4
TCGA-CV-6934-11	3.51614
TCGA-CV-6938-11	0.789724
TCGA-CV-6936-11	4.07772
TCGA-CV-6956-11	2.15542
TCGA-CV-7432-11	6.70738
TCGA-CV-7101-11	4.06408
TCGA-CV-7406-11	0.0730922
TCGA-CV-7255-11	4.37044
TCGA-CV-7438-11	3.49182
TCGA-H7-A6C5-11	3.53496
TCGA-CV-6959-11	2.95172
TCGA-CV-7252-11	3.88358
TCGA-HD-A6I0-11	0.0566723
TCGA-CV-7425-11	1.18875
TCGA-CV-7177-11	1.99441
TCGA-WA-A7GZ-11	2.19096
TCGA-CV-7245-11	3.72769
TCGA-CV-7416-11	2.27032
TCGA-H7-A6C4-11	3.02913
TCGA-CV-7091-11	1.45658
TCGA-CV-7440-11	4.23798
TCGA-CV-7178-11	3.19198
TCGA-HD-8635-11	1.96595
TCGA-CV-7242-11	2.39336
TCGA-CV-6962-11	4.70548
TCGA-CV-7250-11	2.8828
TCGA-CV-6935-11	1.87205
TCGA-CV-7424-11	3.41725
TCGA-CV-6961-11	1.65102
TCGA-CV-7238-11	3.60374
TCGA-CV-7183-11	2.65458
TCGA-CV-7434-11	5.71594
TCGA-CV-7423-11	3.44842
TCGA-CV-6943-11	1.90112
TCGA-CV-7261-11	2.14914
TCGA-HD-A6HZ-11	3.20739
TCGA-CV-6933-11	8.1091
TCGA-CV-7235-11	4.59566
TCGA-CV-6939-11	3.5363
TCGA-CV-7097-11	3.64207
TCGA-CV-7103-11	2.08146
TCGA-CV-7437-11	2.33499
TCGA-CV-6960-11	3.10492
TCGA-CV-6955-11	2.81512
TCGA-4P-AA8J	1.72934
TCGA-BA-4074	1.61445
TCGA-BA-4075	2.47323
TCGA-BA-4077	3.21126
TCGA-BA-5151	2.39847
TCGA-BA-5152	2.21086
TCGA-BA-5556	2.57197
TCGA-BA-5557	2.24974
TCGA-BA-5558	0.0778825
TCGA-BA-6871	2.68412
TCGA-BA-6872	0.106715
TCGA-BA-6873	1.3971
TCGA-BA-7269	1.49542
TCGA-BA-A4IG	1.35684
TCGA-BA-A6D8	1.97469
TCGA-BA-A6DB	0.155316
TCGA-BA-A6DD	2.53964
TCGA-BA-A6DE	0.702011
TCGA-BA-A6DG	1.40152
TCGA-BA-A6DJ	0.0368303
TCGA-BB-4224	2.65195
TCGA-BB-4225	1.54636
TCGA-BB-4228	1.48552
TCGA-BB-8601	0.0250876
TCGA-BB-A5HU	0
TCGA-BB-A5HZ	2.1786
TCGA-BB-A6UO	1.28994
TCGA-C9-A47Z	1.11047
TCGA-C9-A480	1.32966
TCGA-CN-4725	2.36953
TCGA-CN-4726	0.181921
TCGA-CN-4728	0
TCGA-CN-4729	0.935751
TCGA-CN-4730	0.0568606
TCGA-CN-4731	0.00958097
TCGA-CN-4733	1.24895
TCGA-CN-4734	0.094643
TCGA-CN-4736	0
TCGA-CN-4737	1.12663
TCGA-CN-4740	0
TCGA-CN-4741	2.82503
TCGA-CN-4742	1.7409
TCGA-CN-5358	1.04106
TCGA-CN-5359	0.536266
TCGA-CN-5364	3.25162
TCGA-CN-5367	1.56406
TCGA-CN-5369	1.41648
TCGA-CN-5370	0
TCGA-CN-5373	1.32222
TCGA-CN-6011	0.0546584
TCGA-CN-6013	0.887671
TCGA-CN-6016	0.0649131
TCGA-CN-6017	0.0598098
TCGA-CN-6018	1.09359
TCGA-CN-6019	2.9314
TCGA-CN-6020	0.0355534
TCGA-CN-6024	0
TCGA-CN-6994	0
TCGA-CN-6995	0.0285673
TCGA-CN-6996	2.14989
TCGA-CN-6998	2.30702
TCGA-CN-A498	2.439
TCGA-CN-A49A	0.871727
TCGA-CN-A63V	2.25033
TCGA-CN-A642	0.853496
TCGA-CN-A6UY	2.92005
TCGA-CN-A6V6	1.99384
TCGA-CQ-5323	1.20214
TCGA-CQ-5324	0.219583
TCGA-CQ-5325	2.32501
TCGA-CQ-5326	2.45334
TCGA-CQ-5327	1.85174
TCGA-CQ-5329	0.0641156
TCGA-CQ-5330	0.0401872
TCGA-CQ-5331	0
TCGA-CQ-5332	0.0380848
TCGA-CQ-5333	1.13947
TCGA-CQ-5334	1.3915
TCGA-CQ-6218	2.37656
TCGA-CQ-6219	0
TCGA-CQ-6220	1.22742
TCGA-CQ-6221	2.26029
TCGA-CQ-6222	2.50643
TCGA-CQ-6223	0.998302
TCGA-CQ-6224	1.54157
TCGA-CQ-6225	1.33009
TCGA-CQ-6227	2.11858
TCGA-CQ-6228	0
TCGA-CQ-6229	1.7609
TCGA-CQ-7063	1.31126
TCGA-CQ-7065	2.4497
TCGA-CQ-7068	1.14081
TCGA-CQ-7069	1.80657
TCGA-CQ-7071	1.9527
TCGA-CQ-7072	0
TCGA-CQ-A4C6	0.0245192
TCGA-CQ-A4C7	0.95544
TCGA-CQ-A4C9	2.46123
TCGA-CQ-A4CB	0.96686
TCGA-CQ-A4CD	1.2612
TCGA-CQ-A4CE	1.98588
TCGA-CQ-A4CG	0
TCGA-CQ-A4CH	0.763034
TCGA-CQ-A4CI	0
TCGA-CR-5250	1.81382
TCGA-CR-6471	3.08197
TCGA-CR-6472	3.2745
TCGA-CR-6477	1.98384
TCGA-CR-6484	2.9323
TCGA-CR-6488	1.42291
TCGA-CR-6491	1.7877
TCGA-CR-6492	1.2619
TCGA-CR-6493	1.14447
TCGA-CR-7365	2.10057
TCGA-CR-7367	1.24704
TCGA-CR-7368	2.05305
TCGA-CR-7369	1.76844
TCGA-CR-7372	1.6982
TCGA-CR-7373	1.11023
TCGA-CR-7376	0
TCGA-CR-7377	1.06526
TCGA-CR-7379	0.00700176
TCGA-CR-7380	1.36381
TCGA-CR-7382	1.34622
TCGA-CR-7386	0.127507
TCGA-CR-7390	0
TCGA-CR-7391	2.18044
TCGA-CR-7392	0.0549736
TCGA-CR-7393	1.96154
TCGA-CR-7394	0.168566
TCGA-CR-7395	1.63619
TCGA-CR-7397	3.16578
TCGA-CR-7401	1.90227
TCGA-CV-5436	0.0472723
TCGA-CV-5439	0.0372132
TCGA-CV-5442	2.71905
TCGA-CV-5966	1.67844
TCGA-CV-5970	1.20728
TCGA-CV-5971	0
TCGA-CV-5973	2.0524
TCGA-CV-5976	1.84993
TCGA-CV-5977	0.0619564
TCGA-CV-5979	0.0376437
TCGA-CV-6003	0.808168
TCGA-CV-6433	2.41174
TCGA-CV-6436	3.00255
TCGA-CV-6441	3.08228
TCGA-CV-6933	0.614653
TCGA-CV-6934	1.46687
TCGA-CV-6936	1.08486
TCGA-CV-6937	0
TCGA-CV-6938	0.205078
TCGA-CV-6939	1.20812
TCGA-CV-6940	1.09501
TCGA-CV-6941	0.751217
TCGA-CV-6942	2.04457
TCGA-CV-6943	2.22827
TCGA-CV-6945	1.64506
TCGA-CV-6948	1.53318
TCGA-CV-6950	1.29555
TCGA-CV-6951	1.00605
TCGA-CV-6952	0.049646
TCGA-CV-6953	3.02663
TCGA-CV-6954	1.71447
TCGA-CV-6955	2.52128
TCGA-CV-6956	1.1395
TCGA-CV-6959	0
TCGA-CV-6960	1.26004
TCGA-CV-6961	1.6825
TCGA-CV-7090	1.93823
TCGA-CV-7091	2.13931
TCGA-CV-7095	2.09847
TCGA-CV-7097	1.15433
TCGA-CV-7099	1.68589
TCGA-CV-7100	2.3917
TCGA-CV-7102	1.11412
TCGA-CV-7103	1.64699
TCGA-CV-7104	0.106572
TCGA-CV-7178	2.57092
TCGA-CV-7180	0.115386
TCGA-CV-7183	0.17541
TCGA-CV-7235	1.15053
TCGA-CV-7236	3.71013
TCGA-CV-7238	1.76354
TCGA-CV-7252	0.0457327
TCGA-CV-7253	1.88654
TCGA-CV-7254	3.24859
TCGA-CV-7255	0.86673
TCGA-CV-7263	0.767754
TCGA-CV-7406	2.52921
TCGA-CV-7407	2.07905
TCGA-CV-7411	0.12204
TCGA-CV-7413	0.755241
TCGA-CV-7414	3.21091
TCGA-CV-7416	1.24737
TCGA-CV-7423	1.01253
TCGA-CV-7425	1.82366
TCGA-CV-7427	2.16472
TCGA-CV-7428	0.944681
TCGA-CV-7429	0.999807
TCGA-CV-7432	1.29321
TCGA-CV-7434	0.0523031
TCGA-CV-7435	2.02844
TCGA-CV-7438	2.68264
TCGA-CV-7446	0.986781
TCGA-CV-7568	2.26576
TCGA-CV-A45O	1.3139
TCGA-CV-A45P	0.0250871
TCGA-CV-A45Q	2.76626
TCGA-CV-A45R	1.45613
TCGA-CV-A45T	1.47916
TCGA-CV-A45U	0
TCGA-CV-A45V	2.18417
TCGA-CV-A45X	1.01821
TCGA-CV-A463	1.21276
TCGA-CV-A464	2.54536
TCGA-CV-A465	0
TCGA-CV-A468	1.45576
TCGA-CV-A6JD	2.68749
TCGA-CV-A6JE	0
TCGA-CV-A6JN	2.84748
TCGA-CV-A6JO	1.19181
TCGA-CV-A6JT	2.98198
TCGA-CV-A6JU	0
TCGA-CV-A6JY	1.14036
TCGA-CV-A6JZ	0.722137
TCGA-CV-A6K0	2.63251
TCGA-CV-A6K2	0.0281326
TCGA-CX-7082	3.21696
TCGA-CX-7085	1.1109
TCGA-CX-7086	0.865066
TCGA-CX-7219	0
TCGA-CX-A4AQ	1.58348
TCGA-D6-6515	2.05635
TCGA-D6-6516	0.0216211
TCGA-D6-6823	0
TCGA-D6-6825	0.0170419
TCGA-D6-6827	1.3446
TCGA-D6-8569	0.0649781
TCGA-D6-A4Z9	1.45946
TCGA-D6-A4ZB	1.28352
TCGA-D6-A6EM	1.76517
TCGA-D6-A6EN	1.71952
TCGA-D6-A6EO	0.726879
TCGA-DQ-5624	2.74666
TCGA-DQ-5625	2.84166
TCGA-DQ-5630	0
TCGA-DQ-5631	0
TCGA-DQ-7588	0.0561316
TCGA-DQ-7591	2.14079
TCGA-DQ-7592	1.89294
TCGA-F7-8489	2.65846
TCGA-F7-A50G	0.0327892
TCGA-F7-A50J	1.85964
TCGA-F7-A61S	1.27445
TCGA-F7-A61V	2.13766
TCGA-F7-A61W	1.10848
TCGA-F7-A620	0.0219852
TCGA-F7-A624	0.919604
TCGA-H7-7774	1.94145
TCGA-H7-8501	0.0814878
TCGA-H7-8502	1.91341
TCGA-HD-7831	2.79632
TCGA-HD-7832	1.10957
TCGA-HD-8224	0.0237141
TCGA-HD-8314	0.801837
TCGA-HD-8634	1.77425
TCGA-HD-8635	1.11352
TCGA-HD-A4C1	0.959464
TCGA-HD-A633	0
TCGA-HD-A6HZ	0
TCGA-HD-A6I0	2.10521
TCGA-HL-7533	3.89476
TCGA-IQ-7631	3.19135
TCGA-IQ-7632	1.89332
TCGA-IQ-A61E	1.73036
TCGA-IQ-A61G	1.03593
TCGA-IQ-A61H	1.84952
TCGA-IQ-A61J	1.70697
TCGA-IQ-A6SG	0
TCGA-IQ-A6SH	2.09117
TCGA-KU-A66T	0.6709
TCGA-KU-A6H8	2.5302
TCGA-MT-A51X	0.0276148
TCGA-MT-A67A	3.24722
TCGA-MT-A67D	3.35557
TCGA-MT-A67F	1.14869
TCGA-MT-A7BN	0.0553733
TCGA-MZ-A6I9	3.89903
TCGA-MZ-A7D7	1.65773
TCGA-P3-A5QA	2.04938
TCGA-P3-A5QE	2.36197
TCGA-P3-A5QF	2.70992
TCGA-P3-A6T0	1.75266
TCGA-P3-A6T2	0
TCGA-P3-A6T3	1.21799
TCGA-P3-A6T4	0.870304
TCGA-P3-A6T5	0.946436
TCGA-P3-A6T6	4.24182
TCGA-P3-A6T7	1.03797
TCGA-P3-A6T8	1.384
TCGA-QK-A64Z	0
TCGA-QK-A652	2.30813
TCGA-QK-A6IG	1.11961
TCGA-QK-A6IH	1.15221
TCGA-QK-A6II	2.27954
TCGA-QK-A6IJ	3.46245
TCGA-QK-A6VB	1.49518
TCGA-QK-A8Z7	1.32948
TCGA-QK-A8Z9	0
TCGA-QK-AA3K	1.93698
TCGA-RS-A6TO	0
TCGA-T2-A6WX	0.879212
TCGA-T2-A6WZ	0.152641
TCGA-T2-A6X2	0.0647403
TCGA-T3-A92N	1.60668
TCGA-UF-A719	0.644729
TCGA-UF-A71A	2.14974
TCGA-UF-A71B	0.0343862
TCGA-UF-A71E	3.13055
TCGA-UF-A7JA	0
TCGA-UF-A7JC	1.77668
TCGA-UF-A7JD	1.95318
TCGA-UF-A7JO	0
TCGA-UF-A7JS	2.48362
TCGA-UF-A7JT	1.3902
TCGA-UP-A6WW	3.01496
TCGA-WA-A7GZ	1.83491
TCGA-WA-A7H4	2.00727
