# Supplementary material for: A novel long non-coding RNA, AC012456.4, as a valuable and independent prognostic biomarker of survival in oral squamous cell carcinoma
Source: PeerJ. 2018 Aug 13;6:e5307. doi: 10.7717/peerj.5307 (PMC6095106; doi:10.7717/peerj.5307)
Supplement: Table S4 — The relationship between the expression of lncRNA AC012456.4 OSCC tissues with clinicopathological parameters. [file peerj-06-5307-s004.xls]

## Sheet: Sheet1
id	AC012456.4	age_at_initial_pathologic_diagnosis	alcohol_history_documented	anatomic_neoplasm_subdivision	egfr_amplication_status	ethnicity	gender	hpv_status_by_ish_testing	hpv_status_by_p16_testing	laterality	neoplasm_histologic_grade	p53_gene_analysis	race_list.race	stage_event.clinical_stage	stage_event.gleason_grading.gleason_score	stage_event.gleason_grading.primary_pattern	stage_event.gleason_grading.secondary_pattern	stage_event.gleason_grading.tertiary_pattern	stage_event.igcccg_stage	stage_event.masaoka_stage	stage_event.pathologic_stage	stage_event.system_version	stage_event.tnm_categories.clinical_categories.clinical_M	stage_event.tnm_categories.clinical_categories.clinical_N	stage_event.tnm_categories.clinical_categories.clinical_T	stage_event.tnm_categories.pathologic_categories.pathologic_M	stage_event.tnm_categories.pathologic_categories.pathologic_N	stage_event.tnm_categories.pathologic_categories.pathologic_T
TCGA-4P-AA8J	1.72934	66	NO	Oral Tongue	Not Evaluated	NOT HISPANIC OR LATINO	MALE	Not Evaluated	Negative	Right	G2	Not Evaluated	BLACK OR AFRICAN AMERICAN	Stage IVA	Not Applicable	Not Applicable	Not Applicable	Not Applicable	Not Applicable	Not Applicable	Stage IVA	7th	M0	N2a	T4a	MX	N2c	T2
TCGA-BA-4074	1.61445	69	YES	Oral Tongue	Not Available	NOT HISPANIC OR LATINO	MALE	Not Available	Not Available	Left	G3	Not Available	WHITE	Stage IVA	Not Applicable	Not Applicable	Not Applicable	Not Applicable	Not Applicable	Not Applicable	Stage IVA	6th	M0	N2c	T3	M0	N2c	T2
TCGA-BA-4075	2.47323	49	YES	Oral Tongue	Not Available	NOT HISPANIC OR LATINO	MALE	Not Available	Not Available	Right	G2	Not Available	BLACK OR AFRICAN AMERICAN	Stage IVA	Not Applicable	Not Applicable	Not Applicable	Not Applicable	Not Applicable	Not Applicable	Stage III	6th	M0	N1	T4a	M0	N0	T3
TCGA-BA-4077	3.21126	45	YES	Base of tongue	Not Available	NOT HISPANIC OR LATINO	FEMALE	Not Available	Not Available	Right	G2	Not Available	WHITE	Stage IVB	Not Applicable	Not Applicable	Not Applicable	Not Applicable	Not Applicable	Not Applicable	Stage IVA	6th	M0	N3	T4b	M0	N0	T4a
TCGA-BA-5151	2.39847	72	YES	Buccal Mucosa	Not Available	NOT HISPANIC OR LATINO	MALE	Not Available	Not Available	Left	G1	Not Available	WHITE	Stage IVA	Not Applicable	Not Applicable	Not Applicable	Not Applicable	Not Applicable	Not Applicable	Stage IVA	7th	M0	N0	T4a	Not Available	N0	T4a
TCGA-BA-5152	2.21086	56	YES	Alveolar Ridge	Not Available	NOT HISPANIC OR LATINO	MALE	Not Available	Not Available	Right	G2	Not Available	WHITE	Stage IVA	Not Applicable	Not Applicable	Not Applicable	Not Applicable	Not Applicable	Not Applicable	Stage IVA	6th	M0	N0	T4a	M0	N0	T4a
TCGA-BA-5556	2.57197	58	YES	Floor of mouth	Not Available	NOT HISPANIC OR LATINO	FEMALE	Not Available	Not Available	Not Available	G3	Not Available	WHITE	Stage II	Not Applicable	Not Applicable	Not Applicable	Not Applicable	Not Applicable	Not Applicable	Stage II	7th	M0	N0	T2	Not Available	N0	T2
TCGA-BA-5557	2.24974	41	YES	Oral Tongue	Not Available	HISPANIC OR LATINO	FEMALE	Not Available	Not Available	Right	G2	Not Available	Not Available	Stage IVA	Not Applicable	Not Applicable	Not Applicable	Not Applicable	Not Applicable	Not Applicable	Stage III	7th	M0	N2	T2	Not Available	N1	T1
TCGA-BA-5558	0.0778825	65	YES	Hard Palate	Not Available	NOT HISPANIC OR LATINO	MALE	Not Available	Not Available	Right	G1	Not Available	WHITE	Stage IVA	Not Applicable	Not Applicable	Not Applicable	Not Applicable	Not Applicable	Not Applicable	Not Available	6th	M0	N1	T4a	Not Available	NX	TX
TCGA-BA-6871	2.68412	75	YES	Base of tongue	Not Available	Not Available	MALE	Not Available	Not Available	Left	G2	Not Available	WHITE	Stage IVA	Not Applicable	Not Applicable	Not Applicable	Not Applicable	Not Applicable	Not Applicable	Not Available	7th	M0	N2b	T3	Not Available	NX	TX
TCGA-BA-6872	0.106715	47	YES	Floor of mouth	Not Available	NOT HISPANIC OR LATINO	MALE	Not Available	Not Available	Right	G2	Not Available	WHITE	Stage IVA	Not Applicable	Not Applicable	Not Applicable	Not Applicable	Not Applicable	Not Applicable	Not Available	6th	M0	N2c	T3	Not Available	NX	TX
TCGA-BA-6873	1.3971	28	YES	Oral Tongue	Not Available	HISPANIC OR LATINO	MALE	Not Available	Not Available	Left	G2	Not Available	WHITE	Stage IVA	Not Applicable	Not Applicable	Not Applicable	Not Applicable	Not Applicable	Not Applicable	Stage IVA	7th	M0	N2b	T2	Not Available	N2b	T4a
TCGA-BA-7269	1.49542	61	YES	Oral Tongue	Not Available	NOT HISPANIC OR LATINO	MALE	Not Available	Not Available	Right	G1	Not Available	WHITE	Stage III	Not Applicable	Not Applicable	Not Applicable	Not Applicable	Not Applicable	Not Applicable	Stage III	7th	M0	N1	T2	Not Available	N1	T2
TCGA-BA-A4IG	1.35684	77	YES	Base of tongue	Not Available	NOT HISPANIC OR LATINO	MALE	Not Available	Not Available	Right	G3	Not Available	WHITE	Stage IVA	Not Applicable	Not Applicable	Not Applicable	Not Applicable	Not Applicable	Not Applicable	Not Available	7th	M0	N2	T2	MX	NX	T1
TCGA-BA-A6D8	1.97469	59	YES	Floor of mouth	Not Evaluated	Not Evaluated	MALE	Negative	Negative	Right	G2	Not Evaluated	BLACK OR AFRICAN AMERICAN	Stage IVA	Not Applicable	Not Applicable	Not Applicable	Not Applicable	Not Applicable	Not Applicable	Stage IVA	7th	M0	N2c	T4a	M0	N2c	T4a
TCGA-BA-A6DB	0.155316	24	YES	Oral Tongue	Not Evaluated	NOT HISPANIC OR LATINO	FEMALE	Negative	Negative	Right	G1	Not Evaluated	WHITE	Stage II	Not Applicable	Not Applicable	Not Applicable	Not Applicable	Not Applicable	Not Applicable	Stage I	7th	M0	N0	T2	M0	N0	T1
TCGA-BA-A6DD	2.53964	44	YES	Floor of mouth	Not Evaluated	NOT HISPANIC OR LATINO	MALE	Negative	Negative	Not Available	G2	Not Evaluated	BLACK OR AFRICAN AMERICAN	Stage IVA	Not Applicable	Not Applicable	Not Applicable	Not Applicable	Not Applicable	Not Applicable	Stage IVA	7th	M0	N2c	T4a	M0	N2c	T4a
TCGA-BA-A6DE	0.702011	70	YES	Oral Tongue	Not Evaluated	NOT HISPANIC OR LATINO	FEMALE	Negative	Negative	Right	G2	Not Evaluated	WHITE	Stage III	Not Applicable	Not Applicable	Not Applicable	Not Applicable	Not Applicable	Not Applicable	Stage II	7th	M0	N0	T3	M0	N0	T2
TCGA-BA-A6DG	1.40152	49	YES	Oral Tongue	Not Evaluated	NOT HISPANIC OR LATINO	MALE	Negative	Negative	Left	G2	Not Evaluated	WHITE	Stage IVA	Not Applicable	Not Applicable	Not Applicable	Not Applicable	Not Applicable	Not Applicable	Not Available	7th	M0	N2b	T4a	MX	NX	TX
TCGA-BA-A6DJ	0.0368303	62	YES	Alveolar Ridge	Not Evaluated	NOT HISPANIC OR LATINO	MALE	Negative	Negative	Left	G2	Not Evaluated	ASIAN	Stage IVA	Not Applicable	Not Applicable	Not Applicable	Not Applicable	Not Applicable	Not Applicable	Stage IVA	7th	M0	N2b	T4	M0	N2c	T4a
TCGA-BB-4224	2.65195	52	YES	Oral Tongue	Not Available	NOT HISPANIC OR LATINO	MALE	Not Available	Not Available	Left	G2	Not Available	WHITE	Stage III	Not Applicable	Not Applicable	Not Applicable	Not Applicable	Not Applicable	Not Applicable	Stage IVA	7th	M0	N0	T3	Not Available	N2b	T2
TCGA-BB-4225	1.54636	73	YES	Base of tongue	Not Available	NOT HISPANIC OR LATINO	MALE	Not Available	Not Available	Right	G3	Not Available	WHITE	Stage IVA	Not Applicable	Not Applicable	Not Applicable	Not Applicable	Not Applicable	Not Applicable	Not Available	7th	M0	N2c	T3	Not Available	NX	TX
TCGA-BB-4228	1.48552	50	YES	Base of tongue	Not Available	NOT HISPANIC OR LATINO	MALE	Not Available	Positive	Right	GX	Not Available	WHITE	Stage II	Not Applicable	Not Applicable	Not Applicable	Not Applicable	Not Applicable	Not Applicable	Stage III	7th	M0	N0	T2	Not Available	NX	T3
TCGA-BB-8601	0.0250876	84	YES	Floor of mouth	Not Available	NOT HISPANIC OR LATINO	MALE	Not Evaluated	Not Evaluated	Right	G2	Not Available	BLACK OR AFRICAN AMERICAN	Stage II	Not Applicable	Not Applicable	Not Applicable	Not Applicable	Not Applicable	Not Applicable	Stage III	7th	M0	N0	T2	MX	N1	T3
TCGA-BB-A5HU	0	47	YES	Oral Cavity	Not Evaluated	NOT HISPANIC OR LATINO	MALE	Negative	Not Evaluated	Right	G2	Not Evaluated	WHITE	Stage IVA	Not Applicable	Not Applicable	Not Applicable	Not Applicable	Not Applicable	Not Applicable	Stage IVA	7th	M0	N2b	T4	M0	N2b	T4
TCGA-BB-A5HZ	2.1786	65	YES	Oral Cavity	Not Evaluated	NOT HISPANIC OR LATINO	MALE	Not Evaluated	Not Evaluated	Right	G2	Not Evaluated	WHITE	Stage IVA	Not Applicable	Not Applicable	Not Applicable	Not Applicable	Not Applicable	Not Applicable	Stage IVA	7th	M0	N1	T4	M0	N1	T4a
TCGA-BB-A6UO	1.28994	61	NO	Oral Tongue	Not Available	NOT HISPANIC OR LATINO	FEMALE	Not Evaluated	Not Evaluated	Left	G2	Not Available	WHITE	Stage IVA	Not Applicable	Not Applicable	Not Applicable	Not Applicable	Not Applicable	Not Applicable	Stage IVA	7th	MX	N2	T3	MX	N2b	T4a
TCGA-C9-A47Z	1.11047	72	NO	Oral Tongue	Not Available	NOT HISPANIC OR LATINO	FEMALE	Not Available	Not Available	Midline	G1	Not Available	ASIAN	Stage III	Not Applicable	Not Applicable	Not Applicable	Not Applicable	Not Applicable	Not Applicable	Stage III	7th	M0	N1	T2	M0	N1	T2
TCGA-C9-A480	1.32966	45	NO	Oral Tongue	Not Available	NOT HISPANIC OR LATINO	FEMALE	Not Available	Not Available	Midline	G1	Not Available	ASIAN	Stage III	Not Applicable	Not Applicable	Not Applicable	Not Applicable	Not Applicable	Not Applicable	Stage III	7th	M0	N0	T3	M0	N0	T3
TCGA-CN-4725	2.36953	60	NO	Oral Tongue	Amplified	NOT HISPANIC OR LATINO	MALE	Negative	Negative	Not Available	G2	Not Available	WHITE	Stage II	Not Applicable	Not Applicable	Not Applicable	Not Applicable	Not Applicable	Not Applicable	Stage II	7th	M0	N0	T2	Not Available	N0	T2
TCGA-CN-4726	0.181921	68	YES	Buccal Mucosa	Amplified	NOT HISPANIC OR LATINO	MALE	Negative	Negative	Not Available	G2	Not Available	WHITE	Stage IVA	Not Applicable	Not Applicable	Not Applicable	Not Applicable	Not Applicable	Not Applicable	Stage IVA	7th	M0	N2	T3	Not Available	N2b	T3
TCGA-CN-4728	0	56	YES	Oral Cavity	Not Available	NOT HISPANIC OR LATINO	MALE	Not Available	Negative	Not Available	G2	Not Available	WHITE	Stage IVA	Not Applicable	Not Applicable	Not Applicable	Not Applicable	Not Applicable	Not Applicable	Stage IVA	7th	M0	N2	T2	Not Available	N2b	T3
TCGA-CN-4729	0.935751	73	YES	Oral Cavity	Not Available	NOT HISPANIC OR LATINO	MALE	Not Available	Not Available	Not Available	G2	Not Available	WHITE	Stage IVA	Not Applicable	Not Applicable	Not Applicable	Not Applicable	Not Applicable	Not Applicable	Stage III	7th	M0	N0	T4a	Not Available	N1	T2
TCGA-CN-4730	0.0568606	62	YES	Floor of mouth	Not Available	NOT HISPANIC OR LATINO	MALE	Not Available	Not Available	Not Available	G2	Not Available	WHITE	Stage IVA	Not Applicable	Not Applicable	Not Applicable	Not Applicable	Not Applicable	Not Applicable	Stage IVA	7th	M0	N2b	T4a	Not Available	N1	T4a
TCGA-CN-4731	0.00958097	63	YES	Buccal Mucosa	Unamplified	NOT HISPANIC OR LATINO	FEMALE	Negative	Negative	Not Available	G3	Not Available	WHITE	Stage IVA	Not Applicable	Not Applicable	Not Applicable	Not Applicable	Not Applicable	Not Applicable	Stage IVA	7th	M0	N2	T4a	Not Available	N2c	T4a
TCGA-CN-4733	1.24895	61	NO	Oral Tongue	Amplified	NOT HISPANIC OR LATINO	MALE	Negative	Negative	Not Available	G3	Not Available	WHITE	Stage I	Not Applicable	Not Applicable	Not Applicable	Not Applicable	Not Applicable	Not Applicable	Stage III	7th	M0	N0	T1	Not Available	N1	T1
TCGA-CN-4734	0.094643	70	YES	Buccal Mucosa	Amplified	NOT HISPANIC OR LATINO	MALE	Negative	Negative	Not Available	G2	Not Available	WHITE	Stage II	Not Applicable	Not Applicable	Not Applicable	Not Applicable	Not Applicable	Not Applicable	Stage II	7th	M0	N0	T2	Not Available	N0	T2
TCGA-CN-4736	0	70	YES	Oral Tongue	Not Available	NOT HISPANIC OR LATINO	FEMALE	Not Available	Not Available	Not Available	G2	Not Available	WHITE	Stage II	Not Applicable	Not Applicable	Not Applicable	Not Applicable	Not Applicable	Not Applicable	Not Available	7th	M0	N0	T2	Not Available	NX	T1
TCGA-CN-4737	1.12663	19	NO	Oral Tongue	Amplified	NOT HISPANIC OR LATINO	MALE	Negative	Negative	Not Available	G2	Not Available	WHITE	Stage II	Not Applicable	Not Applicable	Not Applicable	Not Applicable	Not Applicable	Not Applicable	Stage IVA	7th	M0	N0	T2	Not Available	N2b	T2
TCGA-CN-4740	0	79	YES	Oral Cavity	Not Available	Not Available	FEMALE	Not Available	Not Available	Not Available	G2	Not Available	WHITE	Stage IVA	Not Applicable	Not Applicable	Not Applicable	Not Applicable	Not Applicable	Not Applicable	Stage IVA	6th	M0	N0	T4a	M0	N0	T4a
TCGA-CN-4741	2.82503	75	NO	Alveolar Ridge	Not Available	NOT HISPANIC OR LATINO	MALE	Not Available	Not Available	Not Available	G2	Not Available	WHITE	Stage IVA	Not Applicable	Not Applicable	Not Applicable	Not Applicable	Not Applicable	Not Applicable	Stage IVA	6th	M0	N0	T4a	M0	N0	T4a
TCGA-CN-4742	1.7409	48	YES	Oral Tongue	Not Available	NOT HISPANIC OR LATINO	FEMALE	Negative	Negative	Not Available	G3	Not Available	WHITE	Stage IVA	Not Applicable	Not Applicable	Not Applicable	Not Applicable	Not Applicable	Not Applicable	Stage IVA	6th	M0	N1	T4a	M0	N2b	T4a
TCGA-CN-5358	1.04106	60	YES	Floor of mouth	Unamplified	NOT HISPANIC OR LATINO	MALE	Negative	Negative	Not Available	G2	Not Available	WHITE	Stage III	Not Applicable	Not Applicable	Not Applicable	Not Applicable	Not Applicable	Not Applicable	Stage II	7th	M0	N1	T2	Not Available	N0	T2
TCGA-CN-5359	0.536266	59	YES	Floor of mouth	Unamplified	NOT HISPANIC OR LATINO	MALE	Negative	Negative	Not Available	G2	Not Available	WHITE	Stage IVA	Not Applicable	Not Applicable	Not Applicable	Not Applicable	Not Applicable	Not Applicable	Stage IVA	6th	M0	N1	T4a	M0	N2b	T4a
TCGA-CN-5364	3.25162	55	YES	Floor of mouth	Not Available	NOT HISPANIC OR LATINO	MALE	Not Available	Not Available	Not Available	G2	Not Available	WHITE	Stage IVA	Not Applicable	Not Applicable	Not Applicable	Not Applicable	Not Applicable	Not Applicable	Stage IVA	6th	M0	N2c	T4a	M0	N2c	T4a
TCGA-CN-5367	1.56406	60	YES	Oral Tongue	Not Available	NOT HISPANIC OR LATINO	FEMALE	Not Available	Not Available	Not Available	G2	Not Available	WHITE	Stage IVA	Not Applicable	Not Applicable	Not Applicable	Not Applicable	Not Applicable	Not Applicable	Stage IVA	6th	M0	N0	T4a	M0	N2b	T4a
TCGA-CN-5369	1.41648	90	NO	Hard Palate	Not Available	NOT HISPANIC OR LATINO	FEMALE	Not Available	Not Available	Not Available	G3	Not Available	WHITE	Stage IVA	Not Applicable	Not Applicable	Not Applicable	Not Applicable	Not Applicable	Not Applicable	Stage IVA	6th	M0	N1	T4a	M0	N0	T4a
TCGA-CN-5370	0	78	YES	Oral Tongue	Not Available	NOT HISPANIC OR LATINO	MALE	Negative	Negative	Not Available	G3	Not Available	WHITE	Stage II	Not Applicable	Not Applicable	Not Applicable	Not Applicable	Not Applicable	Not Applicable	Stage III	6th	M0	N0	T2	M0	N1	T3
TCGA-CN-5373	1.32222	55	YES	Floor of mouth	Amplified	NOT HISPANIC OR LATINO	FEMALE	Negative	Negative	Not Available	G1	Not Available	WHITE	Stage II	Not Applicable	Not Applicable	Not Applicable	Not Applicable	Not Applicable	Not Applicable	Stage I	7th	M0	N0	T2	Not Available	N0	T1
TCGA-CN-6011	0.0546584	57	YES	Alveolar Ridge	Not Available	NOT HISPANIC OR LATINO	MALE	Not Available	Not Available	Not Available	G3	Not Available	WHITE	Stage IVA	Not Applicable	Not Applicable	Not Applicable	Not Applicable	Not Applicable	Not Applicable	Stage IVA	7th	M0	N0	T4a	Not Available	N0	T4a
TCGA-CN-6013	0.887671	56	YES	Alveolar Ridge	Unamplified	NOT HISPANIC OR LATINO	MALE	Negative	Negative	Not Available	G3	Not Available	WHITE	Stage IVA	Not Applicable	Not Applicable	Not Applicable	Not Applicable	Not Applicable	Not Applicable	Stage IVA	7th	M0	N2b	T4a	Not Available	N2b	T4a
TCGA-CN-6016	0.0649131	64	YES	Floor of mouth	Unamplified	NOT HISPANIC OR LATINO	MALE	Negative	Negative	Not Available	G2	Not Available	WHITE	Stage IVA	Not Applicable	Not Applicable	Not Applicable	Not Applicable	Not Applicable	Not Applicable	Stage IVA	7th	M0	N1	T4a	Not Available	N1	T4a
TCGA-CN-6017	0.0598098	55	YES	Oral Tongue	Unamplified	NOT HISPANIC OR LATINO	MALE	Negative	Negative	Not Available	G2	Not Available	WHITE	Stage III	Not Applicable	Not Applicable	Not Applicable	Not Applicable	Not Applicable	Not Applicable	Stage IVA	7th	M0	N1	T2	Not Available	N2b	T3
TCGA-CN-6018	1.09359	85	NO	Oral Cavity	Not Available	NOT HISPANIC OR LATINO	FEMALE	Not Available	Not Available	Not Available	G2	Not Available	WHITE	Stage IVA	Not Applicable	Not Applicable	Not Applicable	Not Applicable	Not Applicable	Not Applicable	Stage IVA	7th	M0	N2c	T4a	Not Available	N2b	T4a
TCGA-CN-6019	2.9314	61	YES	Oral Tongue	Unamplified	NOT HISPANIC OR LATINO	MALE	Negative	Negative	Not Available	G2	Not Available	WHITE	Stage IVA	Not Applicable	Not Applicable	Not Applicable	Not Applicable	Not Applicable	Not Applicable	Stage IVA	7th	M0	N0	T4a	Not Available	N0	T4a
TCGA-CN-6020	0.0355534	58	YES	Oral Cavity	Amplified	NOT HISPANIC OR LATINO	MALE	Negative	Negative	Not Available	G2	Not Available	BLACK OR AFRICAN AMERICAN	Stage IVA	Not Applicable	Not Applicable	Not Applicable	Not Applicable	Not Applicable	Not Applicable	Stage III	7th	M0	N2c	T3	Not Available	N1	T2
TCGA-CN-6024	0	66	YES	Oral Tongue	Not Available	NOT HISPANIC OR LATINO	MALE	Negative	Negative	Not Available	G2	Not Available	WHITE	Stage IVA	Not Applicable	Not Applicable	Not Applicable	Not Applicable	Not Applicable	Not Applicable	Stage IVA	6th	M0	N2	T4a	M0	N2c	T4a
TCGA-CN-6994	0	67	Not Available	Oral Cavity	Not Available	NOT HISPANIC OR LATINO	MALE	Not Available	Not Available	Not Available	G2	Not Available	WHITE	Stage IVA	Not Applicable	Not Applicable	Not Applicable	Not Applicable	Not Applicable	Not Applicable	Stage IVA	7th	M0	N2b	T4a	Not Available	N0	T4a
TCGA-CN-6995	0.0285673	78	NO	Floor of mouth	Not Available	NOT HISPANIC OR LATINO	MALE	Not Available	Not Available	Not Available	G2	Not Available	WHITE	Stage IVA	Not Applicable	Not Applicable	Not Applicable	Not Applicable	Not Applicable	Not Applicable	Stage IVA	7th	M0	N1	T4a	Not Available	N0	T4a
TCGA-CN-6996	2.14989	58	NO	Oral Tongue	Not Available	NOT HISPANIC OR LATINO	FEMALE	Not Available	Not Available	Not Available	G2	Not Available	WHITE	Stage IVA	Not Applicable	Not Applicable	Not Applicable	Not Applicable	Not Applicable	Not Applicable	Stage IVA	7th	M0	N2b	T3	Not Available	N2b	T3
TCGA-CN-6998	2.30702	53	NO	Oral Tongue	Amplified	NOT HISPANIC OR LATINO	MALE	Negative	Negative	Not Available	G2	Not Available	WHITE	Stage IVA	Not Applicable	Not Applicable	Not Applicable	Not Applicable	Not Applicable	Not Applicable	Stage IVA	7th	M0	N1	T4a	Not Available	N2b	T3
TCGA-CN-A498	2.439	61	NO	Base of tongue	Not Available	NOT HISPANIC OR LATINO	FEMALE	Not Evaluated	Not Evaluated	Not Available	G1	Not Available	WHITE	Stage II	Not Applicable	Not Applicable	Not Applicable	Not Applicable	Not Applicable	Not Applicable	Stage III	7th	M0	N0	T2	MX	N0	T3
TCGA-CN-A49A	0.871727	60	YES	Alveolar Ridge	Not Evaluated	NOT HISPANIC OR LATINO	MALE	Not Evaluated	Not Evaluated	Not Available	G2	Not Evaluated	WHITE	Stage IVA	Not Applicable	Not Applicable	Not Applicable	Not Applicable	Not Applicable	Not Applicable	Stage IVB	7th	M0	N0	T4a	MX	N0	T4b
TCGA-CN-A63V	2.25033	59	NO	Buccal Mucosa	Not Evaluated	NOT HISPANIC OR LATINO	MALE	Not Evaluated	Negative	Not Available	G2	Not Evaluated	WHITE	Stage IVA	Not Applicable	Not Applicable	Not Applicable	Not Applicable	Not Applicable	Not Applicable	Stage IVA	7th	M0	N0	T4	MX	N0	T4a
TCGA-CN-A642	0.853496	57	YES	Floor of mouth	Not Evaluated	NOT HISPANIC OR LATINO	MALE	Not Available	Negative	Not Available	G3	Not Evaluated	WHITE	Stage IVA	Not Applicable	Not Applicable	Not Applicable	Not Applicable	Not Applicable	Not Applicable	Stage IVB	7th	M0	N2c	T3	M0	N3	T4a
TCGA-CN-A6UY	2.92005	57	NO	Base of tongue	Not Evaluated	NOT HISPANIC OR LATINO	MALE	Positive	Positive	Not Available	G2	Not Evaluated	WHITE	Stage IVA	Not Applicable	Not Applicable	Not Applicable	Not Applicable	Not Applicable	Not Applicable	Stage IVA	7th	M0	N2a	T3	MX	N2b	T3
TCGA-CN-A6V6	1.99384	59	YES	Base of tongue	Not Available	NOT HISPANIC OR LATINO	MALE	Positive	Positive	Not Available	GX	Not Available	WHITE	Stage IVA	Not Applicable	Not Applicable	Not Applicable	Not Applicable	Not Applicable	Not Applicable	Stage IVA	7th	M0	N2b	T2	MX	N2b	T2
TCGA-CQ-5323	1.20214	82	YES	Alveolar Ridge	Not Available	NOT HISPANIC OR LATINO	MALE	Not Available	Not Available	Right	G2	Not Available	WHITE	Stage III	Not Applicable	Not Applicable	Not Applicable	Not Applicable	Not Applicable	Not Applicable	Stage I	6th	M0	N0	T3	Not Available	N0	T1
TCGA-CQ-5324	0.219583	59	NO	Floor of mouth	Not Available	NOT HISPANIC OR LATINO	MALE	Not Available	Not Available	Left	G2	Not Available	WHITE	Stage IVA	Not Applicable	Not Applicable	Not Applicable	Not Applicable	Not Applicable	Not Applicable	Stage III	6th	M0	N2a	T3	Not Available	N0	T3
TCGA-CQ-5325	2.32501	65	YES	Oral Tongue	Not Available	NOT HISPANIC OR LATINO	MALE	Not Available	Not Available	Left	G2	Not Available	WHITE	Stage I	Not Applicable	Not Applicable	Not Applicable	Not Applicable	Not Applicable	Not Applicable	Stage I	6th	M0	N0	T1	Not Available	N0	T1
TCGA-CQ-5326	2.45334	67	YES	Alveolar Ridge	Not Available	NOT HISPANIC OR LATINO	MALE	Not Available	Not Available	Right	G3	Not Available	WHITE	Stage IVA	Not Applicable	Not Applicable	Not Applicable	Not Applicable	Not Applicable	Not Applicable	Stage IVA	6th	M0	N2b	T4a	Not Available	N2c	T4a
TCGA-CQ-5327	1.85174	61	NO	Oral Tongue	Not Available	NOT HISPANIC OR LATINO	FEMALE	Not Available	Not Available	Left	G2	Not Available	ASIAN	Stage IVA	Not Applicable	Not Applicable	Not Applicable	Not Applicable	Not Applicable	Not Applicable	Stage IVA	6th	M0	N2c	T3	Not Available	N2c	T3
TCGA-CQ-5329	0.0641156	46	NO	Oral Tongue	Not Available	NOT HISPANIC OR LATINO	FEMALE	Not Available	Not Available	Left	G2	Not Available	WHITE	Stage III	Not Applicable	Not Applicable	Not Applicable	Not Applicable	Not Applicable	Not Applicable	Stage II	6th	M0	N1	T3	Not Available	N0	T2
TCGA-CQ-5330	0.0401872	69	NO	Oral Tongue	Not Available	NOT HISPANIC OR LATINO	FEMALE	Not Available	Not Available	Right	G3	Not Available	WHITE	Stage III	Not Applicable	Not Applicable	Not Applicable	Not Applicable	Not Applicable	Not Applicable	Stage IVA	6th	M0	N1	T3	Not Available	N2b	T3
TCGA-CQ-5331	0	73	NO	Hard Palate	Not Available	NOT HISPANIC OR LATINO	FEMALE	Not Available	Not Available	Right	G2	Not Available	WHITE	Stage IVA	Not Applicable	Not Applicable	Not Applicable	Not Applicable	Not Applicable	Not Applicable	Not Available	6th	M0	N0	T4a	Not Available	NX	T2
TCGA-CQ-5332	0.0380848	87	YES	Floor of mouth	Not Available	NOT HISPANIC OR LATINO	MALE	Not Available	Not Available	Left	G2	Not Available	WHITE	Stage III	Not Applicable	Not Applicable	Not Applicable	Not Applicable	Not Applicable	Not Applicable	Stage III	6th	M0	N0	T3	Not Available	N0	T3
TCGA-CQ-5333	1.13947	74	YES	Oral Tongue	Not Available	NOT HISPANIC OR LATINO	MALE	Not Available	Not Available	Left	G3	Not Available	WHITE	Stage I	Not Applicable	Not Applicable	Not Applicable	Not Applicable	Not Applicable	Not Applicable	Stage II	6th	M0	N0	T1	Not Available	N0	T2
TCGA-CQ-5334	1.3915	87	NO	Buccal Mucosa	Not Available	NOT HISPANIC OR LATINO	MALE	Not Available	Not Available	Right	G2	Not Available	WHITE	Stage IVB	Not Applicable	Not Applicable	Not Applicable	Not Applicable	Not Applicable	Not Applicable	Stage IVA	6th	M0	N2b	T4b	Not Available	N2b	T3
TCGA-CQ-6218	2.37656	52	NO	Floor of mouth	Not Available	NOT HISPANIC OR LATINO	FEMALE	Not Available	Not Available	Right	G2	Not Available	WHITE	Stage III	Not Applicable	Not Applicable	Not Applicable	Not Applicable	Not Applicable	Not Applicable	Stage IVA	6th	M0	N0	T3	Not Available	N2b	T3
TCGA-CQ-6219	0	50	YES	Oral Tongue	Not Available	NOT HISPANIC OR LATINO	FEMALE	Not Available	Not Available	Right	G2	Not Available	WHITE	Stage IVA	Not Applicable	Not Applicable	Not Applicable	Not Applicable	Not Applicable	Not Applicable	Stage IVA	6th	M0	N2b	T3	Not Available	N2a	T3
TCGA-CQ-6220	1.22742	69	YES	Buccal Mucosa	Not Available	NOT HISPANIC OR LATINO	MALE	Not Available	Not Available	Left	G2	Not Available	WHITE	Stage III	Not Applicable	Not Applicable	Not Applicable	Not Applicable	Not Applicable	Not Applicable	Stage III	6th	M0	N1	T2	Not Available	N0	T3
TCGA-CQ-6221	2.26029	79	YES	Oral Tongue	Not Available	NOT HISPANIC OR LATINO	MALE	Not Available	Not Available	Right	G3	Not Available	WHITE	Stage II	Not Applicable	Not Applicable	Not Applicable	Not Applicable	Not Applicable	Not Applicable	Not Available	6th	M0	N0	T2	Not Available	NX	T2
TCGA-CQ-6222	2.50643	63	NO	Oral Tongue	Not Available	NOT HISPANIC OR LATINO	MALE	Not Available	Not Available	Right	G2	Not Available	WHITE	Stage IVA	Not Applicable	Not Applicable	Not Applicable	Not Applicable	Not Applicable	Not Applicable	Stage IVA	6th	M0	N2b	T3	Not Available	N2b	T2
TCGA-CQ-6223	0.998302	69	NO	Alveolar Ridge	Not Available	NOT HISPANIC OR LATINO	MALE	Not Available	Not Available	Right	G2	Not Available	WHITE	Stage IVA	Not Applicable	Not Applicable	Not Applicable	Not Applicable	Not Applicable	Not Applicable	Stage II	6th	M0	N0	T4a	Not Available	N0	T2
TCGA-CQ-6224	1.54157	52	YES	Oral Tongue	Not Available	NOT HISPANIC OR LATINO	MALE	Not Available	Not Available	Left	G3	Not Available	WHITE	Stage II	Not Applicable	Not Applicable	Not Applicable	Not Applicable	Not Applicable	Not Applicable	Stage IVA	6th	M0	N0	T2	Not Available	N2b	T2
TCGA-CQ-6225	1.33009	65	NO	Oral Tongue	Not Available	NOT HISPANIC OR LATINO	MALE	Not Available	Not Available	Left	G2	Not Available	WHITE	Stage II	Not Applicable	Not Applicable	Not Applicable	Not Applicable	Not Applicable	Not Applicable	Stage III	6th	M0	N0	T2	Not Available	N0	T3
TCGA-CQ-6227	2.11858	77	YES	Oral Cavity	Not Available	NOT HISPANIC OR LATINO	MALE	Not Available	Not Available	Left	G2	Not Available	WHITE	Stage III	Not Applicable	Not Applicable	Not Applicable	Not Applicable	Not Applicable	Not Applicable	Stage IVA	6th	M0	N1	T3	Not Available	N2c	T3
TCGA-CQ-6228	0	71	YES	Floor of mouth	Not Available	NOT HISPANIC OR LATINO	FEMALE	Not Available	Not Available	Midline	G2	Not Available	WHITE	Stage III	Not Applicable	Not Applicable	Not Applicable	Not Applicable	Not Applicable	Not Applicable	Stage IVA	6th	M0	N1	T2	Not Available	N2b	T1
TCGA-CQ-6229	1.7609	61	NO	Oral Tongue	Not Available	NOT HISPANIC OR LATINO	MALE	Not Available	Not Available	Right	G2	Not Available	WHITE	Stage III	Not Applicable	Not Applicable	Not Applicable	Not Applicable	Not Applicable	Not Applicable	Stage II	6th	M0	N1	T2	Not Available	N0	T2
TCGA-CQ-7063	1.31126	59	YES	Hard Palate	Not Evaluated	NOT HISPANIC OR LATINO	FEMALE	Not Evaluated	Not Evaluated	Right	G1	Not Evaluated	WHITE	Not Available	Not Applicable	Not Applicable	Not Applicable	Not Applicable	Not Applicable	Not Applicable	Stage I	6th	Not Available	Not Available	Not Available	M0	NX	T1
TCGA-CQ-7065	2.4497	40	NO	Oral Tongue	Not Available	NOT HISPANIC OR LATINO	MALE	Not Available	Not Available	Right	G2	Not Available	ASIAN	Stage II	Not Applicable	Not Applicable	Not Applicable	Not Applicable	Not Applicable	Not Applicable	Stage II	6th	M0	N0	T2	Not Available	N0	T2
TCGA-CQ-7068	1.14081	80	NO	Floor of mouth	Not Available	NOT HISPANIC OR LATINO	FEMALE	Not Available	Not Available	Right	G2	Not Available	WHITE	Stage II	Not Applicable	Not Applicable	Not Applicable	Not Applicable	Not Applicable	Not Applicable	Stage II	7th	M0	N0	T2	Not Available	N0	T2
TCGA-CQ-7069	1.80657	77	YES	Alveolar Ridge	Not Evaluated	NOT HISPANIC OR LATINO	FEMALE	Not Evaluated	Not Evaluated	Left	G2	Not Evaluated	WHITE	Stage II	Not Applicable	Not Applicable	Not Applicable	Not Applicable	Not Applicable	Not Applicable	Stage II	7th	M0	N0	T2	M0	N0	T2
TCGA-CQ-7071	1.9527	76	YES	Oral Cavity	Not Evaluated	NOT HISPANIC OR LATINO	FEMALE	Not Evaluated	Not Evaluated	Left	G2	Not Evaluated	WHITE	Stage IVA	Not Applicable	Not Applicable	Not Applicable	Not Applicable	Not Applicable	Not Applicable	Stage III	7th	M0	N1	T4a	M0	N1	T2
TCGA-CQ-7072	0	51	YES	Floor of mouth	Not Evaluated	NOT HISPANIC OR LATINO	MALE	Not Evaluated	Not Evaluated	Right	G3	Not Evaluated	WHITE	Stage IVA	Not Applicable	Not Applicable	Not Applicable	Not Applicable	Not Applicable	Not Applicable	Stage II	6th	M0	N0	T4a	M0	N0	T2
TCGA-CQ-A4C6	0.0245192	63	YES	Buccal Mucosa	Not Evaluated	NOT HISPANIC OR LATINO	MALE	Not Evaluated	Not Evaluated	Right	G2	Not Evaluated	ASIAN	Stage II	Not Applicable	Not Applicable	Not Applicable	Not Applicable	Not Applicable	Not Applicable	Stage II	7th	M0	N0	T2	M0	N0	T2
TCGA-CQ-A4C7	0.95544	88	YES	Floor of mouth	Not Evaluated	NOT HISPANIC OR LATINO	MALE	Not Evaluated	Not Evaluated	Left	G3	Not Evaluated	WHITE	Stage II	Not Applicable	Not Applicable	Not Applicable	Not Applicable	Not Applicable	Not Applicable	Stage III	7th	M0	N0	T2	M0	N1	T3
TCGA-CQ-A4C9	2.46123	56	NO	Floor of mouth	Not Evaluated	Not Evaluated	MALE	Not Evaluated	Not Evaluated	Midline	G2	Not Evaluated	Not Evaluated	Not Available	Not Applicable	Not Applicable	Not Applicable	Not Applicable	Not Applicable	Not Applicable	Stage III	7th	MX	NX	TX	M0	N1	T2
TCGA-CQ-A4CB	0.96686	59	YES	Floor of mouth	Not Evaluated	Not Evaluated	MALE	Not Evaluated	Not Evaluated	Not Available	G2	Not Evaluated	Not Evaluated	Stage II	Not Applicable	Not Applicable	Not Applicable	Not Applicable	Not Applicable	Not Applicable	Stage III	7th	M0	N0	T2	M0	N1	T1
TCGA-CQ-A4CD	1.2612	69	YES	Oral Cavity	Not Evaluated	NOT HISPANIC OR LATINO	MALE	Not Evaluated	Not Evaluated	Right	G3	Not Evaluated	WHITE	Stage IVB	Not Applicable	Not Applicable	Not Applicable	Not Applicable	Not Applicable	Not Applicable	Stage IVA	7th	M0	N0	T4b	M0	N0	T4a
TCGA-CQ-A4CE	1.98588	76	YES	Oral Tongue	Not Evaluated	Not Evaluated	FEMALE	Not Evaluated	Not Evaluated	Right	G2	Not Evaluated	Not Evaluated	Stage II	Not Applicable	Not Applicable	Not Applicable	Not Applicable	Not Applicable	Not Applicable	Stage II	7th	M0	N0	T2	M0	N0	T2
TCGA-CQ-A4CG	0	78	YES	Buccal Mucosa	Not Evaluated	NOT HISPANIC OR LATINO	FEMALE	Not Evaluated	Not Evaluated	Left	G2	Not Evaluated	WHITE	Stage II	Not Applicable	Not Applicable	Not Applicable	Not Applicable	Not Applicable	Not Applicable	Stage III	7th	M0	N0	T2	M0	N0	T3
TCGA-CQ-A4CH	0.763034	58	YES	Oral Tongue	Not Evaluated	NOT HISPANIC OR LATINO	MALE	Not Evaluated	Not Evaluated	Midline	G2	Not Evaluated	ASIAN	Stage IVA	Not Applicable	Not Applicable	Not Applicable	Not Applicable	Not Applicable	Not Applicable	Stage II	7th	M0	N2c	T4a	M0	N0	T2
TCGA-CQ-A4CI	0	73	YES	Buccal Mucosa	Not Evaluated	NOT HISPANIC OR LATINO	MALE	Not Evaluated	Not Evaluated	Right	G3	Not Evaluated	WHITE	Not Available	Not Applicable	Not Applicable	Not Applicable	Not Applicable	Not Applicable	Not Applicable	Stage III	7th	MX	NX	TX	M0	N1	T2
TCGA-CR-5250	1.81382	71	YES	Base of tongue	Not Available	NOT HISPANIC OR LATINO	MALE	Positive	Positive	Right	G3	Not Available	WHITE	Stage II	Not Applicable	Not Applicable	Not Applicable	Not Applicable	Not Applicable	Not Applicable	Not Available	6th	M0	N0	T2	Not Available	NX	TX
TCGA-CR-6471	3.08197	58	YES	Oral Cavity	Not Available	NOT HISPANIC OR LATINO	MALE	Not Available	Not Available	Right	G2	Not Available	WHITE	Stage IVA	Not Applicable	Not Applicable	Not Applicable	Not Applicable	Not Applicable	Not Applicable	Stage IVA	6th	M0	N0	T4a	M0	N1	T4a
TCGA-CR-6472	3.2745	59	YES	Base of tongue	Not Available	NOT HISPANIC OR LATINO	MALE	Not Available	Not Available	Left	G3	Not Available	WHITE	Stage IVB	Not Applicable	Not Applicable	Not Applicable	Not Applicable	Not Applicable	Not Applicable	Not Available	6th	M0	N3	T2	Not Available	Not Available	Not Available
TCGA-CR-6477	1.98384	56	YES	Base of tongue	Not Available	NOT HISPANIC OR LATINO	FEMALE	Negative	Negative	Left	G2	Not Available	WHITE	Stage IVA	Not Applicable	Not Applicable	Not Applicable	Not Applicable	Not Applicable	Not Applicable	Not Available	7th	M0	N2b	T3	Not Available	Not Available	Not Available
TCGA-CR-6484	2.9323	67	NO	Oral Cavity	Not Available	NOT HISPANIC OR LATINO	FEMALE	Negative	Negative	Left	G2	Not Available	ASIAN	Stage IVA	Not Applicable	Not Applicable	Not Applicable	Not Applicable	Not Applicable	Not Applicable	Stage IVA	7th	M0	N0	T4a	M0	N2	T4a
TCGA-CR-6488	1.42291	68	YES	Oral Tongue	Not Available	NOT HISPANIC OR LATINO	FEMALE	Not Available	Not Available	Left	G2	Not Available	WHITE	Stage II	Not Applicable	Not Applicable	Not Applicable	Not Applicable	Not Applicable	Not Applicable	Stage II	7th	M0	N0	T2	Not Available	N0	T2
TCGA-CR-6491	1.7877	60	YES	Floor of mouth	Not Available	NOT HISPANIC OR LATINO	MALE	Negative	Negative	Left	G2	Not Available	BLACK OR AFRICAN AMERICAN	Stage IVA	Not Applicable	Not Applicable	Not Applicable	Not Applicable	Not Applicable	Not Applicable	Stage IVA	7th	M0	NX	T4a	M0	N2b	T4a
TCGA-CR-6492	1.2619	78	YES	Hard Palate	Not Available	NOT HISPANIC OR LATINO	MALE	Negative	Negative	Right	G3	Not Available	WHITE	Stage IVA	Not Applicable	Not Applicable	Not Applicable	Not Applicable	Not Applicable	Not Applicable	Stage III	7th	M0	N1	T4a	M0	N1	T2
TCGA-CR-6493	1.14447	69	YES	Oral Tongue	Not Available	NOT HISPANIC OR LATINO	MALE	Not Available	Not Available	Right	G2	Not Available	BLACK OR AFRICAN AMERICAN	Stage IVA	Not Applicable	Not Applicable	Not Applicable	Not Applicable	Not Applicable	Not Applicable	Stage IVA	7th	M0	N2b	T3	Not Available	N2b	T3
TCGA-CR-7365	2.10057	60	YES	Oral Cavity	Not Available	NOT HISPANIC OR LATINO	MALE	Not Available	Not Available	Right	G2	Not Available	WHITE	Stage IVA	Not Applicable	Not Applicable	Not Applicable	Not Applicable	Not Applicable	Not Applicable	Stage IVA	6th	M0	N2b	T4a	M0	N0	T4a
TCGA-CR-7367	1.24704	52	YES	Oral Cavity	Not Available	NOT HISPANIC OR LATINO	MALE	Not Available	Not Available	Not Available	G1	Not Available	WHITE	Stage IVB	Not Applicable	Not Applicable	Not Applicable	Not Applicable	Not Applicable	Not Applicable	Stage IVA	6th	M0	N3	T4a	M0	N1	T4a
TCGA-CR-7368	2.05305	54	YES	Oral Cavity	Not Available	NOT HISPANIC OR LATINO	MALE	Not Available	Not Available	Right	G2	Not Available	WHITE	Stage IVA	Not Applicable	Not Applicable	Not Applicable	Not Applicable	Not Applicable	Not Applicable	Stage IVA	6th	M0	N0	T4a	M0	N1	T4a
TCGA-CR-7369	1.76844	59	YES	Oral Cavity	Not Available	NOT HISPANIC OR LATINO	MALE	Not Available	Not Available	Right	G2	Not Available	WHITE	Stage IVA	Not Applicable	Not Applicable	Not Applicable	Not Applicable	Not Applicable	Not Applicable	Stage IVA	6th	M0	N0	T4a	M0	N2b	T4a
TCGA-CR-7372	1.6982	45	YES	Oral Tongue	Not Available	NOT HISPANIC OR LATINO	MALE	Negative	Negative	Left	G1	Not Available	WHITE	Stage II	Not Applicable	Not Applicable	Not Applicable	Not Applicable	Not Applicable	Not Applicable	Stage I	6th	M0	N0	T2	M0	N0	T1
TCGA-CR-7373	1.11023	66	NO	Oral Cavity	Not Available	NOT HISPANIC OR LATINO	MALE	Negative	Negative	Left	G2	Not Available	WHITE	Stage IVA	Not Applicable	Not Applicable	Not Applicable	Not Applicable	Not Applicable	Not Applicable	Stage IVA	6th	M0	N2b	T4a	M0	N1	T4a
TCGA-CR-7376	0	83	YES	Oral Cavity	Not Available	NOT HISPANIC OR LATINO	MALE	Negative	Negative	Right	G2	Not Available	WHITE	Stage II	Not Applicable	Not Applicable	Not Applicable	Not Applicable	Not Applicable	Not Applicable	Stage III	6th	M0	N0	T2	M0	N1	T2
TCGA-CR-7377	1.06526	58	YES	Oral Cavity	Not Available	NOT HISPANIC OR LATINO	MALE	Not Available	Not Available	Not Available	G3	Not Available	WHITE	Stage IVA	Not Applicable	Not Applicable	Not Applicable	Not Applicable	Not Applicable	Not Applicable	Stage IVA	6th	M0	N1	T4a	M0	N2c	T4a
TCGA-CR-7379	0.00700176	78	NO	Oral Cavity	Not Available	NOT HISPANIC OR LATINO	FEMALE	Negative	Negative	Not Available	G2	Not Available	WHITE	Stage IVA	Not Applicable	Not Applicable	Not Applicable	Not Applicable	Not Applicable	Not Applicable	Stage IVA	6th	M0	N2b	T4a	M0	N2b	T4a
TCGA-CR-7380	1.36381	58	YES	Oral Cavity	Not Available	NOT HISPANIC OR LATINO	MALE	Not Available	Not Available	Left	G2	Not Available	WHITE	Stage III	Not Applicable	Not Applicable	Not Applicable	Not Applicable	Not Applicable	Not Applicable	Stage IVB	7th	M0	N0	T3	Not Available	N0	T4b
TCGA-CR-7382	1.34622	49	YES	Oral Tongue	Not Available	NOT HISPANIC OR LATINO	MALE	Not Available	Not Available	Right	G2	Not Available	WHITE	Stage IVA	Not Applicable	Not Applicable	Not Applicable	Not Applicable	Not Applicable	Not Applicable	Stage IVA	6th	M0	N2c	T2	M0	N2c	T2
TCGA-CR-7386	0.127507	69	YES	Oral Cavity	Not Available	NOT HISPANIC OR LATINO	MALE	Not Available	Not Available	Not Available	G1	Not Available	WHITE	Stage IVA	Not Applicable	Not Applicable	Not Applicable	Not Applicable	Not Applicable	Not Applicable	Stage IVA	6th	M0	N1	T4a	M0	N2c	T4a
TCGA-CR-7390	0	67	YES	Oral Tongue	Not Available	NOT HISPANIC OR LATINO	MALE	Negative	Negative	Right	G2	Not Available	WHITE	Stage III	Not Applicable	Not Applicable	Not Applicable	Not Applicable	Not Applicable	Not Applicable	Stage IVA	6th	M0	N0	T3	M0	N0	T4a
TCGA-CR-7391	2.18044	36	YES	Oral Tongue	Not Available	NOT HISPANIC OR LATINO	FEMALE	Negative	Negative	Left	G1	Not Available	WHITE	Stage I	Not Applicable	Not Applicable	Not Applicable	Not Applicable	Not Applicable	Not Applicable	Stage I	6th	M0	N0	T1	M0	N0	T1
TCGA-CR-7392	0.0549736	67	NO	Oral Tongue	Not Available	NOT HISPANIC OR LATINO	FEMALE	Negative	Negative	Right	G1	Not Available	WHITE	Stage IVA	Not Applicable	Not Applicable	Not Applicable	Not Applicable	Not Applicable	Not Applicable	Stage IVA	6th	M0	N2b	T3	M0	N2b	T3
TCGA-CR-7393	1.96154	26	YES	Oral Tongue	Not Available	NOT HISPANIC OR LATINO	MALE	Negative	Negative	Right	G2	Not Available	WHITE	Stage I	Not Applicable	Not Applicable	Not Applicable	Not Applicable	Not Applicable	Not Applicable	Stage III	6th	M0	N0	T1	M0	N1	T1
TCGA-CR-7394	0.168566	70	NO	Oral Tongue	Not Available	NOT HISPANIC OR LATINO	MALE	Negative	Negative	Right	G2	Not Available	WHITE	Stage IVA	Not Applicable	Not Applicable	Not Applicable	Not Applicable	Not Applicable	Not Applicable	Stage IVA	6th	M0	N2c	T3	M0	N0	T4a
TCGA-CR-7395	1.63619	80	YES	Oral Cavity	Not Available	NOT HISPANIC OR LATINO	FEMALE	Negative	Negative	Right	G2	Not Available	WHITE	Stage II	Not Applicable	Not Applicable	Not Applicable	Not Applicable	Not Applicable	Not Applicable	Stage II	6th	M0	N0	T2	M0	N0	T2
TCGA-CR-7397	3.16578	44	YES	Oral Tongue	Not Available	NOT HISPANIC OR LATINO	MALE	Not Available	Not Available	Right	G2	Not Available	WHITE	Stage IVA	Not Applicable	Not Applicable	Not Applicable	Not Applicable	Not Applicable	Not Applicable	Stage IVA	7th	M0	N2b	T3	M0	N2b	T3
TCGA-CR-7401	1.90227	64	YES	Oral Tongue	Not Available	NOT HISPANIC OR LATINO	MALE	Not Available	Not Available	Right	G2	Not Available	WHITE	Stage I	Not Applicable	Not Applicable	Not Applicable	Not Applicable	Not Applicable	Not Applicable	Stage I	6th	M0	N0	T1	M0	N0	T1
TCGA-CV-5436	0.0472723	65	YES	Floor of mouth	Not Available	HISPANIC OR LATINO	MALE	Not Available	Not Available	Not Available	G2	Not Available	Not Available	Stage IVA	Not Applicable	Not Applicable	Not Applicable	Not Applicable	Not Applicable	Not Applicable	Stage IVA	7th	M0	N2b	T3	Not Available	N2b	T3
TCGA-CV-5439	0.0372132	62	YES	Base of tongue	Not Available	NOT HISPANIC OR LATINO	MALE	Not Available	Not Available	Not Available	G2	Not Available	WHITE	Stage II	Not Applicable	Not Applicable	Not Applicable	Not Applicable	Not Applicable	Not Applicable	Stage IVA	7th	M0	N0	T2	Not Available	N2b	T3
TCGA-CV-5442	2.71905	76	NO	Hard Palate	Not Available	NOT HISPANIC OR LATINO	FEMALE	Not Available	Not Available	Not Available	G3	Not Available	WHITE	Stage IVA	Not Applicable	Not Applicable	Not Applicable	Not Applicable	Not Applicable	Not Applicable	Stage IVA	7th	M0	N2b	T4a	Not Available	N2b	T4a
TCGA-CV-5966	1.67844	63	YES	Oral Cavity	Not Available	NOT HISPANIC OR LATINO	FEMALE	Not Available	Not Available	Not Available	G3	Not Available	WHITE	Stage IVA	Not Applicable	Not Applicable	Not Applicable	Not Applicable	Not Applicable	Not Applicable	Stage IVA	7th	M0	N1	T4a	Not Available	N1	T4a
TCGA-CV-5970	1.20728	59	YES	Oral Tongue	Not Available	HISPANIC OR LATINO	MALE	Not Available	Not Available	Not Available	G2	Not Available	WHITE	Stage IVA	Not Applicable	Not Applicable	Not Applicable	Not Applicable	Not Applicable	Not Applicable	Stage IVA	7th	M0	N2b	T4a	Not Available	N2b	T4a
TCGA-CV-5971	0	60	YES	Oral Tongue	Not Available	NOT HISPANIC OR LATINO	MALE	Not Available	Not Available	Right	G2	Not Available	WHITE	Stage IVA	Not Applicable	Not Applicable	Not Applicable	Not Applicable	Not Applicable	Not Applicable	Stage IVA	7th	M0	N2b	T2	Not Available	N2a	T4a
TCGA-CV-5973	2.0524	62	NO	Oral Tongue	Not Available	NOT HISPANIC OR LATINO	FEMALE	Not Available	Not Available	Not Available	G3	Not Available	WHITE	Stage III	Not Applicable	Not Applicable	Not Applicable	Not Applicable	Not Applicable	Not Applicable	Stage III	7th	M0	N0	T3	Not Available	N1	T3
TCGA-CV-5976	1.84993	50	YES	Oral Tongue	Not Available	NOT HISPANIC OR LATINO	MALE	Not Available	Not Available	Left	G2	Not Available	WHITE	Stage III	Not Applicable	Not Applicable	Not Applicable	Not Applicable	Not Applicable	Not Applicable	Stage IVA	7th	M0	N1	T3	Not Available	N2b	T4a
TCGA-CV-5977	0.0619564	66	YES	Oral Tongue	Not Available	NOT HISPANIC OR LATINO	MALE	Not Available	Not Available	Not Available	G2	Not Available	WHITE	Stage III	Not Applicable	Not Applicable	Not Applicable	Not Applicable	Not Applicable	Not Applicable	Stage IVA	7th	M0	N1	T3	Not Available	N2b	T3
TCGA-CV-5979	0.0376437	26	YES	Oral Tongue	Not Available	NOT HISPANIC OR LATINO	MALE	Not Available	Not Available	Not Available	G2	Not Available	WHITE	Stage III	Not Applicable	Not Applicable	Not Applicable	Not Applicable	Not Applicable	Not Applicable	Stage IVA	7th	M0	N1	T3	Not Available	N2b	T2
TCGA-CV-6003	0.808168	50	YES	Oral Tongue	Not Available	NOT HISPANIC OR LATINO	FEMALE	Not Available	Not Available	Left	G2	Not Available	WHITE	Stage II	Not Applicable	Not Applicable	Not Applicable	Not Applicable	Not Applicable	Not Applicable	Stage III	7th	M0	N0	T2	Not Available	N1	T2
TCGA-CV-6433	2.41174	57	YES	Oral Tongue	Not Available	NOT HISPANIC OR LATINO	MALE	Not Available	Not Available	Not Available	G3	Not Available	WHITE	Stage II	Not Applicable	Not Applicable	Not Applicable	Not Applicable	Not Applicable	Not Applicable	Stage II	7th	M0	N0	T2	Not Available	N0	T2
TCGA-CV-6436	3.00255	62	NO	Oral Tongue	Not Available	NOT HISPANIC OR LATINO	MALE	Not Available	Not Available	Left	G1	Not Available	WHITE	Stage III	Not Applicable	Not Applicable	Not Applicable	Not Applicable	Not Applicable	Not Applicable	Stage IVA	7th	M0	N0	T3	Not Available	N0	T4a
TCGA-CV-6441	3.08228	60	YES	Oral Tongue	Not Available	HISPANIC OR LATINO	MALE	Not Available	Not Available	Not Available	G3	Not Available	WHITE	Stage III	Not Applicable	Not Applicable	Not Applicable	Not Applicable	Not Applicable	Not Applicable	Stage III	7th	M0	N0	T3	Not Available	N0	T3
TCGA-CV-6933	0.614653	53	YES	Oral Tongue	Not Available	NOT HISPANIC OR LATINO	MALE	Not Available	Not Available	Not Available	G2	Not Available	WHITE	Stage IVA	Not Applicable	Not Applicable	Not Applicable	Not Applicable	Not Applicable	Not Applicable	Stage III	7th	M0	N0	T4a	Not Available	N1	T3
TCGA-CV-6934	1.46687	66	NO	Oral Tongue	Not Available	NOT HISPANIC OR LATINO	FEMALE	Not Available	Not Available	Not Available	G2	Not Available	WHITE	Stage IVA	Not Applicable	Not Applicable	Not Applicable	Not Applicable	Not Applicable	Not Applicable	Stage IVA	7th	M0	N2b	T3	Not Available	N2b	T3
TCGA-CV-6936	1.08486	68	YES	Floor of mouth	Not Available	NOT HISPANIC OR LATINO	MALE	Not Available	Not Available	Not Available	G2	Not Available	WHITE	Stage IVA	Not Applicable	Not Applicable	Not Applicable	Not Applicable	Not Applicable	Not Applicable	Stage IVA	7th	M0	N2b	T4a	Not Available	N2c	T4a
TCGA-CV-6937	0	71	NO	Oral Cavity	Not Available	NOT HISPANIC OR LATINO	MALE	Not Available	Not Available	Not Available	G2	Not Available	WHITE	Stage II	Not Applicable	Not Applicable	Not Applicable	Not Applicable	Not Applicable	Not Applicable	Stage II	7th	M0	N0	T2	Not Available	N0	T2
TCGA-CV-6938	0.205078	87	NO	Oral Cavity	Not Available	NOT HISPANIC OR LATINO	MALE	Not Available	Not Available	Not Available	G1	Not Available	WHITE	Stage II	Not Applicable	Not Applicable	Not Applicable	Not Applicable	Not Applicable	Not Applicable	Stage II	7th	M0	N0	T2	Not Available	NX	T2
TCGA-CV-6939	1.20812	60	NO	Oral Tongue	Not Available	Not Available	MALE	Not Available	Not Available	Not Available	G3	Not Available	WHITE	Stage IVA	Not Applicable	Not Applicable	Not Applicable	Not Applicable	Not Applicable	Not Applicable	Stage IVA	7th	M0	N1	T4a	Not Available	N2b	T4a
TCGA-CV-6940	1.09501	80	NO	Buccal Mucosa	Not Available	NOT HISPANIC OR LATINO	FEMALE	Not Available	Not Available	Not Available	G2	Not Available	WHITE	Stage I	Not Applicable	Not Applicable	Not Applicable	Not Applicable	Not Applicable	Not Applicable	Stage III	7th	M0	N0	T1	Not Available	N1	T2
TCGA-CV-6941	0.751217	51	YES	Oral Tongue	Not Available	NOT HISPANIC OR LATINO	MALE	Not Available	Not Available	Not Available	G2	Not Available	WHITE	Stage III	Not Applicable	Not Applicable	Not Applicable	Not Applicable	Not Applicable	Not Applicable	Stage III	7th	M0	N0	T3	Not Available	N0	T3
TCGA-CV-6942	2.04457	73	NO	Oral Cavity	Not Available	HISPANIC OR LATINO	FEMALE	Not Available	Not Available	Not Available	G3	Not Available	WHITE	Stage II	Not Applicable	Not Applicable	Not Applicable	Not Applicable	Not Applicable	Not Applicable	Stage II	7th	M0	N0	T2	Not Available	NX	T2
TCGA-CV-6943	2.22827	74	YES	Base of tongue	Not Available	NOT HISPANIC OR LATINO	MALE	Not Available	Not Available	Right	G2	Not Available	WHITE	Stage III	Not Applicable	Not Applicable	Not Applicable	Not Applicable	Not Applicable	Not Applicable	Stage III	7th	M0	N0	T3	Not Available	NX	T3
TCGA-CV-6945	1.64506	41	YES	Oral Tongue	Not Available	NOT HISPANIC OR LATINO	MALE	Not Available	Not Available	Not Available	G2	Not Available	WHITE	Stage IVA	Not Applicable	Not Applicable	Not Applicable	Not Applicable	Not Applicable	Not Applicable	Stage IVA	7th	M0	N2b	T4a	Not Available	N2	T4a
TCGA-CV-6948	1.53318	79	NO	Floor of mouth	Not Available	NOT HISPANIC OR LATINO	FEMALE	Not Available	Not Available	Not Available	G2	Not Available	WHITE	Stage IVA	Not Applicable	Not Applicable	Not Applicable	Not Applicable	Not Applicable	Not Applicable	Stage IVB	7th	M0	N0	T4a	Not Available	N3	T4a
TCGA-CV-6950	1.29555	64	YES	Base of tongue	Not Available	NOT HISPANIC OR LATINO	MALE	Not Available	Not Available	Not Available	G2	Not Available	WHITE	Stage IVA	Not Applicable	Not Applicable	Not Applicable	Not Applicable	Not Applicable	Not Applicable	Stage IVA	7th	M0	N2c	T3	Not Available	N2c	T3
TCGA-CV-6951	1.00605	57	YES	Oral Tongue	Not Available	NOT HISPANIC OR LATINO	MALE	Not Available	Not Available	Not Available	G2	Not Available	WHITE	Stage IVA	Not Applicable	Not Applicable	Not Applicable	Not Applicable	Not Applicable	Not Applicable	Stage IVA	7th	M0	N2c	T4a	Not Available	N2c	T4a
TCGA-CV-6952	0.049646	65	YES	Oral Tongue	Not Available	NOT HISPANIC OR LATINO	FEMALE	Not Available	Not Available	Not Available	G1	Not Available	WHITE	Stage III	Not Applicable	Not Applicable	Not Applicable	Not Applicable	Not Applicable	Not Applicable	Stage IVA	7th	M0	N0	T3	Not Available	N2b	T3
TCGA-CV-6953	3.02663	80	NO	Floor of mouth	Not Available	NOT HISPANIC OR LATINO	FEMALE	Not Available	Not Available	Not Available	G1	Not Available	WHITE	Stage III	Not Applicable	Not Applicable	Not Applicable	Not Applicable	Not Applicable	Not Applicable	Stage III	7th	M0	N0	T3	Not Available	N0	T3
TCGA-CV-6954	1.71447	59	YES	Oral Tongue	Not Available	Not Available	MALE	Not Available	Not Available	Not Available	G2	Not Available	BLACK OR AFRICAN AMERICAN	Stage IVA	Not Applicable	Not Applicable	Not Applicable	Not Applicable	Not Applicable	Not Applicable	Stage IVA	7th	M0	N1	T4a	Not Available	NX	T4a
TCGA-CV-6955	2.52128	74	NO	Oral Cavity	Not Available	NOT HISPANIC OR LATINO	FEMALE	Not Available	Not Available	Not Available	G3	Not Available	WHITE	Stage II	Not Applicable	Not Applicable	Not Applicable	Not Applicable	Not Applicable	Not Applicable	Stage II	7th	M0	N0	T2	Not Available	NX	T2
TCGA-CV-6956	1.1395	67	YES	Oral Tongue	Not Available	HISPANIC OR LATINO	MALE	Not Available	Not Available	Not Available	G2	Not Available	WHITE	Stage IVA	Not Applicable	Not Applicable	Not Applicable	Not Applicable	Not Applicable	Not Applicable	Stage III	7th	M0	N2c	T4a	Not Available	N1	T3
TCGA-CV-6959	0	48	YES	Oral Tongue	Not Available	NOT HISPANIC OR LATINO	MALE	Not Available	Not Available	Not Available	G2	Not Available	WHITE	Stage III	Not Applicable	Not Applicable	Not Applicable	Not Applicable	Not Applicable	Not Applicable	Stage III	7th	M0	N1	T3	Not Available	N0	T3
TCGA-CV-6960	1.26004	49	YES	Oral Cavity	Not Available	Not Available	MALE	Not Available	Not Available	Not Available	G3	Not Available	BLACK OR AFRICAN AMERICAN	Stage III	Not Applicable	Not Applicable	Not Applicable	Not Applicable	Not Applicable	Not Applicable	Stage III	7th	M0	N0	T3	Not Available	N0	T3
TCGA-CV-6961	1.6825	61	YES	Oral Tongue	Not Available	NOT HISPANIC OR LATINO	MALE	Not Available	Not Available	Not Available	G3	Not Available	WHITE	Stage II	Not Applicable	Not Applicable	Not Applicable	Not Applicable	Not Applicable	Not Applicable	Stage II	7th	M0	N0	T2	Not Available	N0	T2
TCGA-CV-7090	1.93823	39	NO	Oral Cavity	Not Available	NOT HISPANIC OR LATINO	MALE	Not Available	Not Available	Not Available	G2	Not Available	WHITE	Stage II	Not Applicable	Not Applicable	Not Applicable	Not Applicable	Not Applicable	Not Applicable	Stage II	7th	M0	N0	T2	Not Available	NX	T2
TCGA-CV-7091	2.13931	54	YES	Oral Cavity	Not Available	NOT HISPANIC OR LATINO	MALE	Not Available	Not Available	Not Available	G3	Not Available	WHITE	Stage I	Not Applicable	Not Applicable	Not Applicable	Not Applicable	Not Applicable	Not Applicable	Stage I	7th	M0	N0	T1	Not Available	N0	T1
TCGA-CV-7095	2.09847	87	NO	Oral Cavity	Not Available	HISPANIC OR LATINO	FEMALE	Not Available	Not Available	Not Available	G2	Not Available	Not Available	Stage IVA	Not Applicable	Not Applicable	Not Applicable	Not Applicable	Not Applicable	Not Applicable	Stage II	7th	M0	N2a	T1	Not Available	NX	T2
TCGA-CV-7097	1.15433	53	YES	Oral Cavity	Not Available	NOT HISPANIC OR LATINO	MALE	Not Available	Not Available	Not Available	G3	Not Available	WHITE	Stage III	Not Applicable	Not Applicable	Not Applicable	Not Applicable	Not Applicable	Not Applicable	Stage II	7th	M0	N0	T3	Not Available	NX	T2
TCGA-CV-7099	1.68589	85	NO	Oral Cavity	Not Available	Not Available	FEMALE	Not Available	Not Available	Not Available	G2	Not Available	WHITE	Stage II	Not Applicable	Not Applicable	Not Applicable	Not Applicable	Not Applicable	Not Applicable	Stage II	7th	M0	N0	T2	Not Available	NX	T2
TCGA-CV-7100	2.3917	66	NO	Oral Cavity	Not Available	Not Available	MALE	Not Available	Not Available	Left	G3	Not Available	WHITE	Stage II	Not Applicable	Not Applicable	Not Applicable	Not Applicable	Not Applicable	Not Applicable	Stage III	7th	M0	N0	T2	Not Available	N1	T2
TCGA-CV-7102	1.11412	76	YES	Floor of mouth	Not Available	NOT HISPANIC OR LATINO	FEMALE	Not Available	Not Available	Not Available	G3	Not Available	WHITE	Stage III	Not Applicable	Not Applicable	Not Applicable	Not Applicable	Not Applicable	Not Applicable	Stage IVA	7th	M0	N1	T3	Not Available	N2	T3
TCGA-CV-7103	1.64699	49	YES	Oral Tongue	Not Available	NOT HISPANIC OR LATINO	MALE	Not Available	Not Available	Not Available	G2	Not Available	WHITE	Stage II	Not Applicable	Not Applicable	Not Applicable	Not Applicable	Not Applicable	Not Applicable	Stage IVA	7th	M0	N0	T2	Not Available	N2b	T2
TCGA-CV-7104	0.106572	61	NO	Oral Tongue	Not Available	NOT HISPANIC OR LATINO	FEMALE	Not Available	Not Available	Not Available	G2	Not Available	WHITE	Stage IVA	Not Applicable	Not Applicable	Not Applicable	Not Applicable	Not Applicable	Not Applicable	Stage IVA	7th	M0	N2	T2	Not Available	N2b	T2
TCGA-CV-7178	2.57092	64	YES	Oral Cavity	Not Available	NOT HISPANIC OR LATINO	FEMALE	Not Available	Not Available	Not Available	G3	Not Available	WHITE	Stage IVA	Not Applicable	Not Applicable	Not Applicable	Not Applicable	Not Applicable	Not Applicable	Stage IVA	7th	M0	N1	T4a	Not Available	N2	T4a
TCGA-CV-7180	0.115386	34	YES	Oral Tongue	Not Available	NOT HISPANIC OR LATINO	MALE	Not Available	Not Available	Not Available	G2	Not Available	WHITE	Stage II	Not Applicable	Not Applicable	Not Applicable	Not Applicable	Not Applicable	Not Applicable	Stage II	7th	M0	N0	T2	Not Available	NX	T2
TCGA-CV-7183	0.17541	53	NO	Oral Cavity	Not Available	NOT HISPANIC OR LATINO	MALE	Not Available	Not Available	Not Available	G1	Not Available	WHITE	Stage II	Not Applicable	Not Applicable	Not Applicable	Not Applicable	Not Applicable	Not Applicable	Stage II	7th	M0	N0	T2	Not Available	N0	T2
TCGA-CV-7235	1.15053	67	YES	Floor of mouth	Not Available	NOT HISPANIC OR LATINO	MALE	Not Available	Not Available	Not Available	G3	Not Available	WHITE	Stage III	Not Applicable	Not Applicable	Not Applicable	Not Applicable	Not Applicable	Not Applicable	Stage II	7th	M0	N0	T3	Not Available	N0	T2
TCGA-CV-7236	3.71013	77	NO	Oral Tongue	Not Available	NOT HISPANIC OR LATINO	FEMALE	Not Available	Not Available	Left	G3	Not Available	WHITE	Stage IVA	Not Applicable	Not Applicable	Not Applicable	Not Applicable	Not Applicable	Not Applicable	Stage IVA	7th	M0	N2c	T2	Not Available	N2c	T3
TCGA-CV-7238	1.76354	69	NO	Oral Tongue	Not Available	NOT HISPANIC OR LATINO	FEMALE	Not Available	Not Available	Left	G2	Not Available	WHITE	Stage II	Not Applicable	Not Applicable	Not Applicable	Not Applicable	Not Applicable	Not Applicable	Stage II	7th	M0	N0	T2	Not Available	N0	T2
TCGA-CV-7252	0.0457327	62	NO	Oral Cavity	Not Available	NOT HISPANIC OR LATINO	FEMALE	Not Available	Not Available	Not Available	G2	Not Available	BLACK OR AFRICAN AMERICAN	Stage III	Not Applicable	Not Applicable	Not Applicable	Not Applicable	Not Applicable	Not Applicable	Stage IVA	7th	M0	N0	T3	Not Available	N0	T4a
TCGA-CV-7253	1.88654	58	Not Available	Oral Cavity	Not Available	NOT HISPANIC OR LATINO	MALE	Not Available	Not Available	Not Available	G2	Not Available	BLACK OR AFRICAN AMERICAN	Stage II	Not Applicable	Not Applicable	Not Applicable	Not Applicable	Not Applicable	Not Applicable	Stage IVA	7th	M0	N0	T2	Not Available	N0	T4a
TCGA-CV-7254	3.24859	55	YES	Oral Cavity	Not Available	NOT HISPANIC OR LATINO	MALE	Not Available	Not Available	Right	G3	Not Available	WHITE	Stage II	Not Applicable	Not Applicable	Not Applicable	Not Applicable	Not Applicable	Not Applicable	Stage II	7th	M0	N0	T2	Not Available	NX	T2
TCGA-CV-7255	0.86673	32	YES	Oral Tongue	Not Available	NOT HISPANIC OR LATINO	FEMALE	Not Available	Not Available	Not Available	G2	Not Available	WHITE	Stage II	Not Applicable	Not Applicable	Not Applicable	Not Applicable	Not Applicable	Not Applicable	Stage IVA	7th	M0	N0	T2	Not Available	N0	T4a
TCGA-CV-7263	0.767754	64	NO	Oral Cavity	Not Available	Not Available	MALE	Not Available	Not Available	Not Available	G1	Not Available	BLACK OR AFRICAN AMERICAN	Stage II	Not Applicable	Not Applicable	Not Applicable	Not Applicable	Not Applicable	Not Applicable	Stage II	7th	M0	NX	T2	Not Available	NX	T2
TCGA-CV-7406	2.52921	49	YES	Base of tongue	Not Available	NOT HISPANIC OR LATINO	MALE	Not Available	Not Available	Not Available	GX	Not Available	WHITE	Stage II	Not Applicable	Not Applicable	Not Applicable	Not Applicable	Not Applicable	Not Applicable	Stage II	7th	M0	N0	T2	Not Available	N0	T2
TCGA-CV-7407	2.07905	67	NO	Floor of mouth	Not Available	NOT HISPANIC OR LATINO	FEMALE	Not Available	Not Available	Right	G2	Not Available	WHITE	Stage II	Not Applicable	Not Applicable	Not Applicable	Not Applicable	Not Applicable	Not Applicable	Stage II	7th	M0	N0	T2	Not Available	NX	T2
TCGA-CV-7411	0.12204	64	NO	Oral Cavity	Not Available	NOT HISPANIC OR LATINO	FEMALE	Not Available	Not Available	Left	G1	Not Available	WHITE	Stage IVA	Not Applicable	Not Applicable	Not Applicable	Not Applicable	Not Applicable	Not Applicable	Stage IVA	7th	M0	N0	T4a	Not Available	N0	T4a
TCGA-CV-7413	0.755241	74	NO	Oral Cavity	Not Available	NOT HISPANIC OR LATINO	FEMALE	Not Available	Not Available	Right	G2	Not Available	WHITE	Stage II	Not Applicable	Not Applicable	Not Applicable	Not Applicable	Not Applicable	Not Applicable	Stage II	7th	M0	N0	T2	Not Available	N0	T2
TCGA-CV-7414	3.21091	78	NO	Oral Cavity	Not Available	NOT HISPANIC OR LATINO	MALE	Not Available	Not Available	Left	G2	Not Available	WHITE	Stage III	Not Applicable	Not Applicable	Not Applicable	Not Applicable	Not Applicable	Not Applicable	Stage IVA	7th	M0	N1	T3	Not Available	N2b	T4a
TCGA-CV-7416	1.24737	29	Not Available	Oral Cavity	Not Available	NOT HISPANIC OR LATINO	FEMALE	Not Available	Not Available	Left	GX	Not Available	WHITE	Stage IVA	Not Applicable	Not Applicable	Not Applicable	Not Applicable	Not Applicable	Not Applicable	Stage IVA	7th	M0	N0	T4a	Not Available	Not Available	T4a
TCGA-CV-7423	1.01253	65	NO	Oral Cavity	Not Available	NOT HISPANIC OR LATINO	MALE	Not Available	Not Available	Right	G1	Not Available	WHITE	Stage II	Not Applicable	Not Applicable	Not Applicable	Not Applicable	Not Applicable	Not Applicable	Stage II	7th	M0	N0	T2	Not Available	NX	T2
TCGA-CV-7425	1.82366	77	NO	Oral Cavity	Not Available	NOT HISPANIC OR LATINO	FEMALE	Not Available	Not Available	Right	G1	Not Available	WHITE	Stage III	Not Applicable	Not Applicable	Not Applicable	Not Applicable	Not Applicable	Not Applicable	Stage III	7th	M0	N0	T3	Not Available	NX	T3
TCGA-CV-7427	2.16472	73	YES	Oral Cavity	Not Available	NOT HISPANIC OR LATINO	FEMALE	Not Available	Not Available	Right	G1	Not Available	WHITE	Stage II	Not Applicable	Not Applicable	Not Applicable	Not Applicable	Not Applicable	Not Applicable	Stage II	7th	M0	N0	T2	Not Available	NX	T2
TCGA-CV-7428	0.944681	47	YES	Oral Cavity	Not Available	NOT HISPANIC OR LATINO	MALE	Not Available	Not Available	Right	G2	Not Available	WHITE	Stage IVA	Not Applicable	Not Applicable	Not Applicable	Not Applicable	Not Applicable	Not Applicable	Stage IVA	7th	M0	N2a	T4a	Not Available	N2b	T4a
TCGA-CV-7429	0.999807	55	YES	Oral Cavity	Not Available	NOT HISPANIC OR LATINO	MALE	Not Available	Not Available	Right	G3	Not Available	WHITE	Stage III	Not Applicable	Not Applicable	Not Applicable	Not Applicable	Not Applicable	Not Applicable	Stage IVA	7th	M0	N0	T3	Not Available	N2b	T4a
TCGA-CV-7432	1.29321	79	NO	Oral Cavity	Not Available	NOT HISPANIC OR LATINO	MALE	Not Available	Not Available	Left	G1	Not Available	WHITE	Stage III	Not Applicable	Not Applicable	Not Applicable	Not Applicable	Not Applicable	Not Applicable	Stage II	7th	M0	N1	T2	Not Available	N0	T2
TCGA-CV-7434	0.0523031	64	YES	Oral Cavity	Not Available	NOT HISPANIC OR LATINO	MALE	Not Available	Not Available	Left	G2	Not Available	WHITE	Stage III	Not Applicable	Not Applicable	Not Applicable	Not Applicable	Not Applicable	Not Applicable	Stage IVA	7th	M0	N0	T3	Not Available	N1	T4a
TCGA-CV-7435	2.02844	57	NO	Oral Cavity	Not Available	NOT HISPANIC OR LATINO	FEMALE	Not Available	Not Available	Midline	G2	Not Available	WHITE	Stage IVA	Not Applicable	Not Applicable	Not Applicable	Not Applicable	Not Applicable	Not Applicable	Stage IVA	7th	M0	N1	T4a	Not Available	N2b	T3
TCGA-CV-7438	2.68264	87	NO	Oral Tongue	Not Available	NOT HISPANIC OR LATINO	FEMALE	Not Available	Not Available	Left	G3	Not Available	WHITE	Stage II	Not Applicable	Not Applicable	Not Applicable	Not Applicable	Not Applicable	Not Applicable	Stage I	7th	M0	N0	T2	Not Available	NX	T1
TCGA-CV-7446	0.986781	66	YES	Oral Tongue	Not Available	NOT HISPANIC OR LATINO	MALE	Not Available	Not Available	Left	G2	Not Available	WHITE	Stage II	Not Applicable	Not Applicable	Not Applicable	Not Applicable	Not Applicable	Not Applicable	Stage IVA	7th	M0	N0	T2	Not Available	N2b	T2
TCGA-CV-7568	2.26576	48	NO	Oral Cavity	Not Available	NOT HISPANIC OR LATINO	FEMALE	Not Available	Not Available	Midline	GX	Not Available	WHITE	Stage IVA	Not Applicable	Not Applicable	Not Applicable	Not Applicable	Not Applicable	Not Applicable	Stage IVA	7th	M0	N0	T4a	Not Available	NX	T4a
TCGA-CV-A45O	1.3139	57	NO	Alveolar Ridge	Not Available	NOT HISPANIC OR LATINO	MALE	Not Available	Not Available	Not Available	G2	Not Available	WHITE	Stage III	Not Applicable	Not Applicable	Not Applicable	Not Applicable	Not Applicable	Not Applicable	Not Available	7th	M0	N0	T3	Not Available	Not Available	Not Available
TCGA-CV-A45P	0.0250871	82	NO	Oral Tongue	Not Available	NOT HISPANIC OR LATINO	FEMALE	Not Available	Not Available	Right	G2	Not Available	WHITE	Stage II	Not Applicable	Not Applicable	Not Applicable	Not Applicable	Not Applicable	Not Applicable	Stage I	5th	M0	N0	T2	M0	N0	T1
TCGA-CV-A45Q	2.76626	69	NO	Oral Cavity	Not Available	NOT HISPANIC OR LATINO	FEMALE	Not Available	Not Available	Left	G1	Not Available	WHITE	Stage IVC	Not Applicable	Not Applicable	Not Applicable	Not Applicable	Not Applicable	Not Applicable	Not Available	7th	M0	N1	T4a	Not Available	Not Available	Not Available
TCGA-CV-A45R	1.45613	46	YES	Oral Tongue	Not Available	HISPANIC OR LATINO	MALE	Not Available	Not Available	Not Available	G1	Not Available	WHITE	Stage III	Not Applicable	Not Applicable	Not Applicable	Not Applicable	Not Applicable	Not Applicable	Stage III	4th	M0	N1	T3	M0	N1	T2
TCGA-CV-A45T	1.47916	64	YES	Oral Tongue	Not Available	NOT HISPANIC OR LATINO	FEMALE	Not Available	Not Available	Right	G3	Not Available	WHITE	Stage II	Not Applicable	Not Applicable	Not Applicable	Not Applicable	Not Applicable	Not Applicable	Discrepancy	5th	M0	N0	T2	M0	N0	T1
TCGA-CV-A45U	0	59	YES	Oral Cavity	Not Available	NOT HISPANIC OR LATINO	MALE	Not Available	Not Available	Left	G1	Not Available	WHITE	Stage IVA	Not Applicable	Not Applicable	Not Applicable	Not Applicable	Not Applicable	Not Applicable	Stage IVA	5th	M0	N0	T4	M0	N2b	T4
TCGA-CV-A45V	2.18417	87	NO	Oral Cavity	Not Available	NOT HISPANIC OR LATINO	FEMALE	Not Available	Not Available	Right	G1	Not Available	WHITE	Stage IVA	Not Applicable	Not Applicable	Not Applicable	Not Applicable	Not Applicable	Not Applicable	Stage IVA	5th	M0	N0	T4	M0	N0	T4
TCGA-CV-A45X	1.01821	47	YES	Floor of mouth	Not Available	NOT HISPANIC OR LATINO	MALE	Not Available	Not Available	Not Available	G2	Not Available	WHITE	Stage IVA	Not Applicable	Not Applicable	Not Applicable	Not Applicable	Not Applicable	Not Applicable	Stage IVA	5th	M0	N1	T4a	M0	N2b	T2
TCGA-CV-A463	1.21276	82	NO	Floor of mouth	Not Available	HISPANIC OR LATINO	FEMALE	Not Available	Not Available	Not Available	G2	Not Available	WHITE	Stage IVA	Not Applicable	Not Applicable	Not Applicable	Not Applicable	Not Applicable	Not Applicable	Stage IVA	6th	M0	N0	T4a	M0	N0	T4a
TCGA-CV-A464	2.54536	48	YES	Buccal Mucosa	Not Available	NOT HISPANIC OR LATINO	MALE	Not Available	Not Available	Left	G2	Not Available	WHITE	Stage IVA	Not Applicable	Not Applicable	Not Applicable	Not Applicable	Not Applicable	Not Applicable	Stage III	6th	M0	N0	T4a	M0	N0	T3
TCGA-CV-A465	0	24	NO	Oral Tongue	Not Available	HISPANIC OR LATINO	MALE	Not Available	Not Available	Right	G1	Not Available	WHITE	Stage II	Not Applicable	Not Applicable	Not Applicable	Not Applicable	Not Applicable	Not Applicable	Stage III	6th	M0	N0	T2	M0	N0	T3
TCGA-CV-A468	1.45576	42	YES	Lip	Not Available	HISPANIC OR LATINO	MALE	Not Available	Not Available	Not Available	G2	Not Available	Not Available	Stage III	Not Applicable	Not Applicable	Not Applicable	Not Applicable	Not Applicable	Not Applicable	Stage IVA	5th	M0	N2b	T3	M0	N2a	T4a
TCGA-CV-A6JD	2.68749	82	NO	Floor of mouth	Not Available	NOT HISPANIC OR LATINO	FEMALE	Not Available	Not Available	Not Available	G3	Not Available	WHITE	Stage IVA	Not Applicable	Not Applicable	Not Applicable	Not Applicable	Not Applicable	Not Applicable	Not Available	7th	M0	N0	T4a	Not Available	Not Available	Not Available
TCGA-CV-A6JE	0	78	YES	Oral Cavity	Not Available	NOT HISPANIC OR LATINO	MALE	Not Available	Not Available	Not Available	G2	Not Available	WHITE	Stage II	Not Applicable	Not Applicable	Not Applicable	Not Applicable	Not Applicable	Not Applicable	Not Available	7th	M0	N0	T2	Not Available	Not Available	Not Available
TCGA-CV-A6JN	2.84748	53	YES	Oral Cavity	Not Available	NOT HISPANIC OR LATINO	MALE	Not Available	Not Available	Not Available	G1	Not Available	WHITE	Stage II	Not Applicable	Not Applicable	Not Applicable	Not Applicable	Not Applicable	Not Applicable	Not Available	7th	M0	N0	T2	Not Available	Not Available	Not Available
TCGA-CV-A6JO	1.19181	69	NO	Oral Tongue	Not Available	NOT HISPANIC OR LATINO	MALE	Not Available	Not Available	Not Available	G2	Not Available	WHITE	Stage IVA	Not Applicable	Not Applicable	Not Applicable	Not Applicable	Not Applicable	Not Applicable	Stage IVA	7th	M0	N2c	T4	M0	N2c	T3
TCGA-CV-A6JT	2.98198	65	NO	Oral Tongue	Not Available	NOT HISPANIC OR LATINO	MALE	Not Available	Not Available	Right	G2	Not Available	WHITE	Stage II	Not Applicable	Not Applicable	Not Applicable	Not Applicable	Not Applicable	Not Applicable	Stage II	7th	M0	N0	T2	M0	N0	T2
TCGA-CV-A6JU	0	61	YES	Oral Tongue	Not Available	NOT HISPANIC OR LATINO	FEMALE	Not Available	Not Available	Left	G2	Not Available	WHITE	Stage IVA	Not Applicable	Not Applicable	Not Applicable	Not Applicable	Not Applicable	Not Applicable	Stage IVB	7th	M0	N0	T4a	M0	N0	T4b
TCGA-CV-A6JY	1.14036	69	YES	Oral Cavity	Not Available	NOT HISPANIC OR LATINO	MALE	Not Available	Not Available	Left	G1	Not Available	WHITE	Stage IVA	Not Applicable	Not Applicable	Not Applicable	Not Applicable	Not Applicable	Not Applicable	Stage IVA	7th	M0	N0	T4a	M0	N0	T4a
TCGA-CV-A6JZ	0.722137	68	YES	Oral Cavity	Not Available	NOT HISPANIC OR LATINO	MALE	Not Available	Not Available	Not Available	G2	Not Available	WHITE	Stage IVA	Not Applicable	Not Applicable	Not Applicable	Not Applicable	Not Applicable	Not Applicable	Stage II	7th	M0	N0	T4a	M0	N0	T2
TCGA-CV-A6K0	2.63251	58	YES	Oral Tongue	Not Available	NOT HISPANIC OR LATINO	MALE	Not Available	Not Available	Right	G3	Not Available	WHITE	Stage II	Not Applicable	Not Applicable	Not Applicable	Not Applicable	Not Applicable	Not Applicable	Stage I	7th	M0	N0	T2	M0	N0	T1
TCGA-CV-A6K2	0.0281326	79	YES	Oral Cavity	Not Available	NOT HISPANIC OR LATINO	MALE	Not Available	Not Available	Right	G1	Not Available	WHITE	Stage II	Not Applicable	Not Applicable	Not Applicable	Not Applicable	Not Applicable	Not Applicable	Stage IVA	7th	M0	N0	T2	M0	N0	T4
TCGA-CX-7082	3.21696	82	YES	Oral Cavity	Not Available	NOT HISPANIC OR LATINO	MALE	Not Available	Not Available	Right	G2	Not Available	WHITE	Stage II	Not Applicable	Not Applicable	Not Applicable	Not Applicable	Not Applicable	Not Applicable	Stage IVA	7th	M0	N0	T2	Not Available	N2b	T2
TCGA-CX-7085	1.1109	77	YES	Oral Tongue	Not Available	NOT HISPANIC OR LATINO	FEMALE	Not Available	Not Available	Right	G2	Not Available	WHITE	Stage III	Not Applicable	Not Applicable	Not Applicable	Not Applicable	Not Applicable	Not Applicable	Stage I	7th	M0	N0	T3	Not Available	N0	T1
TCGA-CX-7086	0.865066	53	YES	Floor of mouth	Not Available	NOT HISPANIC OR LATINO	MALE	Not Available	Not Available	Midline	G2	Not Available	BLACK OR AFRICAN AMERICAN	Stage IVA	Not Applicable	Not Applicable	Not Applicable	Not Applicable	Not Applicable	Not Applicable	Stage III	7th	M0	N2c	T4a	Not Available	N1	T3
TCGA-CX-7219	0	47	YES	Floor of mouth	Not Available	NOT HISPANIC OR LATINO	MALE	Not Available	Not Available	Midline	G2	Not Available	BLACK OR AFRICAN AMERICAN	Stage IVA	Not Applicable	Not Applicable	Not Applicable	Not Applicable	Not Applicable	Not Applicable	Stage IVA	6th	M0	N2c	T4a	Not Available	N2c	T4a
TCGA-CX-A4AQ	1.58348	56	YES	Floor of mouth	Unknown	NOT HISPANIC OR LATINO	MALE	Not Evaluated	Not Evaluated	Right	G3	Unknown	WHITE	Stage IVA	Not Applicable	Not Applicable	Not Applicable	Not Applicable	Not Applicable	Not Applicable	Stage IVA	6th	M0	N2a	T1	M0	N2b	T2
TCGA-D6-6515	2.05635	82	NO	Oral Tongue	Not Available	NOT HISPANIC OR LATINO	FEMALE	Not Available	Not Available	Midline	G3	Not Available	WHITE	Stage II	Not Applicable	Not Applicable	Not Applicable	Not Applicable	Not Applicable	Not Applicable	Stage II	7th	M0	N0	T2	Not Available	N0	T2
TCGA-D6-6516	0.0216211	69	NO	Lip	Not Available	NOT HISPANIC OR LATINO	MALE	Not Available	Not Available	Right	G2	Not Available	WHITE	Stage III	Not Applicable	Not Applicable	Not Applicable	Not Applicable	Not Applicable	Not Applicable	Stage I	7th	M0	N1	T1	Not Available	N0	T1
TCGA-D6-6823	0	50	YES	Oral Tongue	Not Available	NOT HISPANIC OR LATINO	MALE	Not Available	Not Available	Left	G2	Not Available	WHITE	Stage III	Not Applicable	Not Applicable	Not Applicable	Not Applicable	Not Applicable	Not Applicable	Stage II	7th	M0	N1	T3	Not Available	N0	T2
TCGA-D6-6825	0.0170419	73	YES	Oral Tongue	Not Available	NOT HISPANIC OR LATINO	MALE	Not Available	Not Available	Right	G2	Not Available	WHITE	Stage III	Not Applicable	Not Applicable	Not Applicable	Not Applicable	Not Applicable	Not Applicable	Stage I	7th	M0	N0	T3	Not Available	N0	T1
TCGA-D6-6827	1.3446	55	NO	Lip	Not Available	NOT HISPANIC OR LATINO	FEMALE	Not Available	Not Available	Right	G3	Not Available	WHITE	Stage III	Not Applicable	Not Applicable	Not Applicable	Not Applicable	Not Applicable	Not Applicable	Stage I	7th	M0	N1	T1	Not Available	N0	T1
TCGA-D6-8569	0.0649781	52	NO	Oral Tongue	Not Evaluated	NOT HISPANIC OR LATINO	MALE	Not Evaluated	Not Evaluated	Midline	G2	Not Evaluated	WHITE	Stage II	Not Applicable	Not Applicable	Not Applicable	Not Applicable	Not Applicable	Not Applicable	Stage II	7th	M0	N0	T2	M0	N0	T2
TCGA-D6-A4Z9	1.45946	59	NO	Oral Tongue	Not Evaluated	NOT HISPANIC OR LATINO	MALE	Not Evaluated	Not Evaluated	Left	G2	Not Evaluated	WHITE	Stage IVA	Not Applicable	Not Applicable	Not Applicable	Not Applicable	Not Applicable	Not Applicable	Stage IVA	7th	M0	N2	T2	M0	N2	T2
TCGA-D6-A4ZB	1.28352	61	NO	Oral Tongue	Not Evaluated	NOT HISPANIC OR LATINO	MALE	Not Evaluated	Not Evaluated	Right	G2	Not Evaluated	WHITE	Stage III	Not Applicable	Not Applicable	Not Applicable	Not Applicable	Not Applicable	Not Applicable	Stage III	7th	M0	N0	T3	M0	N0	T3
TCGA-D6-A6EM	1.76517	65	NO	Oral Tongue	Not Evaluated	NOT HISPANIC OR LATINO	FEMALE	Not Evaluated	Not Evaluated	Left	G2	Not Evaluated	WHITE	Stage III	Not Applicable	Not Applicable	Not Applicable	Not Applicable	Not Applicable	Not Applicable	Stage III	7th	M0	N1	T2	M0	N1	T2
TCGA-D6-A6EN	1.71952	71	NO	Buccal Mucosa	Not Evaluated	NOT HISPANIC OR LATINO	MALE	Not Evaluated	Not Evaluated	Left	G3	Not Evaluated	WHITE	Stage III	Not Applicable	Not Applicable	Not Applicable	Not Applicable	Not Applicable	Not Applicable	Stage III	7th	M0	N0	T3	M0	N1	T2
TCGA-D6-A6EO	0.726879	44	NO	Floor of mouth	Not Evaluated	NOT HISPANIC OR LATINO	MALE	Not Evaluated	Not Evaluated	Left	G2	Not Evaluated	WHITE	Stage IVA	Not Applicable	Not Applicable	Not Applicable	Not Applicable	Not Applicable	Not Applicable	Stage IVA	7th	M0	N0	T4a	M0	N0	T4a
TCGA-DQ-5624	2.74666	43	NO	Oral Tongue	Not Available	NOT HISPANIC OR LATINO	FEMALE	Not Available	Not Available	Right	G2	Not Available	WHITE	Stage IVA	Not Applicable	Not Applicable	Not Applicable	Not Applicable	Not Applicable	Not Applicable	Not Available	7th	M0	N1	T4a	Not Available	NX	TX
TCGA-DQ-5625	2.84166	52	YES	Oral Tongue	Not Available	NOT HISPANIC OR LATINO	FEMALE	Not Available	Not Available	Right	G2	Not Available	WHITE	Stage II	Not Applicable	Not Applicable	Not Applicable	Not Applicable	Not Applicable	Not Applicable	Not Available	6th	M0	N0	T2	Not Available	NX	TX
TCGA-DQ-5630	0	73	YES	Oral Tongue	Not Available	NOT HISPANIC OR LATINO	MALE	Not Available	Not Available	Right	G2	Not Available	WHITE	Stage III	Not Applicable	Not Applicable	Not Applicable	Not Applicable	Not Applicable	Not Applicable	Not Available	6th	M0	N1	T3	Not Available	NX	TX
TCGA-DQ-5631	0	52	YES	Oral Tongue	Not Available	NOT HISPANIC OR LATINO	MALE	Not Available	Not Available	Left	G3	Not Available	WHITE	Stage IVA	Not Applicable	Not Applicable	Not Applicable	Not Applicable	Not Applicable	Not Applicable	Not Available	6th	M0	N2b	T3	Not Available	NX	TX
TCGA-DQ-7588	0.0561316	66	YES	Buccal Mucosa	Not Available	NOT HISPANIC OR LATINO	MALE	Not Available	Negative	Left	G3	Not Available	WHITE	Stage III	Not Applicable	Not Applicable	Not Applicable	Not Applicable	Not Applicable	Not Applicable	Not Available	7th	M0	N1	T2	Not Available	NX	TX
TCGA-DQ-7591	2.14079	62	YES	Base of tongue	Not Available	NOT HISPANIC OR LATINO	MALE	Not Available	Positive	Left	G4	Not Available	WHITE	Stage IVA	Not Applicable	Not Applicable	Not Applicable	Not Applicable	Not Applicable	Not Applicable	Not Available	7th	M0	N2b	T4a	Not Available	NX	TX
TCGA-DQ-7592	1.89294	57	YES	Oral Tongue	Not Available	NOT HISPANIC OR LATINO	MALE	Not Available	Negative	Left	G2	Not Available	AMERICAN INDIAN OR ALASKA NATIVE	Stage IVA	Not Applicable	Not Applicable	Not Applicable	Not Applicable	Not Applicable	Not Applicable	Not Available	7th	M0	N2b	T4a	Not Available	NX	TX
TCGA-F7-8489	2.65846	48	NO	Floor of mouth	Not Available	NOT HISPANIC OR LATINO	MALE	Unknown	Unknown	Midline	G1	Not Available	WHITE	Stage II	Not Applicable	Not Applicable	Not Applicable	Not Applicable	Not Applicable	Not Applicable	Stage II	7th	M0	N0	T2	M0	N0	T2
TCGA-F7-A50G	0.0327892	66	NO	Oral Tongue	Unknown	NOT HISPANIC OR LATINO	MALE	Not Evaluated	Not Evaluated	Midline	G1	Unknown	WHITE	Not Available	Not Applicable	Not Applicable	Not Applicable	Not Applicable	Not Applicable	Not Applicable	Stage III	7th	Not Available	Not Available	Not Available	M0	N1	T3
TCGA-F7-A50J	1.85964	67	YES	Oral Tongue	Unknown	NOT HISPANIC OR LATINO	FEMALE	Not Evaluated	Not Evaluated	Right	G2	Unknown	WHITE	Not Available	Not Applicable	Not Applicable	Not Applicable	Not Applicable	Not Applicable	Not Applicable	Stage III	7th	Not Available	Not Available	Not Available	M0	N0	T3
TCGA-F7-A61S	1.27445	62	YES	Oral Tongue	Not Available	NOT HISPANIC OR LATINO	MALE	Not Evaluated	Not Evaluated	Midline	G1	Not Available	WHITE	Not Available	Not Applicable	Not Applicable	Not Applicable	Not Applicable	Not Applicable	Not Applicable	Stage III	7th	MX	NX	TX	M0	N0	T3
TCGA-F7-A61V	2.13766	54	Not Available	Base of tongue	Not Available	NOT HISPANIC OR LATINO	MALE	Not Evaluated	Negative	Left	G1	Not Available	WHITE	Not Available	Not Applicable	Not Applicable	Not Applicable	Not Applicable	Not Applicable	Not Applicable	Stage II	7th	MX	NX	TX	M0	N0	T2
TCGA-F7-A61W	1.10848	51	YES	Oral Tongue	Not Evaluated	NOT HISPANIC OR LATINO	MALE	Not Evaluated	Not Evaluated	Left	G2	Not Evaluated	ASIAN	Not Available	Not Applicable	Not Applicable	Not Applicable	Not Applicable	Not Applicable	Not Applicable	Stage IVA	7th	MX	NX	TX	M0	N2b	T2
TCGA-F7-A620	0.0219852	47	YES	Base of tongue	Not Evaluated	NOT HISPANIC OR LATINO	MALE	Not Evaluated	Not Evaluated	Not Available	G1	Not Evaluated	WHITE	Not Available	Not Applicable	Not Applicable	Not Applicable	Not Applicable	Not Applicable	Not Applicable	Stage III	7th	MX	NX	TX	M0	N1	T3
TCGA-F7-A624	0.919604	73	YES	Buccal Mucosa	Not Evaluated	NOT HISPANIC OR LATINO	MALE	Not Evaluated	Not Evaluated	Not Available	G3	Not Evaluated	WHITE	Not Available	Not Applicable	Not Applicable	Not Applicable	Not Applicable	Not Applicable	Not Applicable	Stage II	7th	MX	NX	TX	M0	NX	T2
TCGA-H7-7774	1.94145	75	YES	Oral Cavity	Not Available	NOT HISPANIC OR LATINO	FEMALE	Not Available	Not Available	Not Available	G2	Not Available	WHITE	Stage III	Not Applicable	Not Applicable	Not Applicable	Not Applicable	Not Applicable	Not Applicable	Stage IVA	7th	M0	N0	T3	Not Available	N0	T4a
TCGA-H7-8501	0.0814878	54	YES	Buccal Mucosa	Not Evaluated	NOT HISPANIC OR LATINO	MALE	Unknown	Unknown	Right	GX	Not Evaluated	WHITE	Stage IVA	Not Applicable	Not Applicable	Not Applicable	Not Applicable	Not Applicable	Not Applicable	Stage IVA	7th	M0	N2a	T4a	M0	N1	T4a
TCGA-H7-8502	1.91341	50	YES	Oral Cavity	Unknown	NOT HISPANIC OR LATINO	MALE	Unknown	Unknown	Right	G2	Unknown	WHITE	Stage IVA	Not Applicable	Not Applicable	Not Applicable	Not Applicable	Not Applicable	Not Applicable	Stage IVA	7th	M0	N2b	T4a	M0	N2b	T4a
TCGA-HD-7831	2.79632	74	YES	Oral Tongue	Not Available	NOT HISPANIC OR LATINO	MALE	Not Available	Not Available	Right	G2	Not Available	WHITE	Stage III	Not Applicable	Not Applicable	Not Applicable	Not Applicable	Not Applicable	Not Applicable	Stage IVA	7th	M0	N0	T3	Not Available	N2	T2
TCGA-HD-7832	1.10957	52	YES	Floor of mouth	Not Available	NOT HISPANIC OR LATINO	MALE	Not Available	Not Available	Right	G2	Not Available	WHITE	Stage IVA	Not Applicable	Not Applicable	Not Applicable	Not Applicable	Not Applicable	Not Applicable	Stage IVA	7th	M0	N2	T4a	Not Available	N0	T4a
TCGA-HD-8224	0.0237141	63	YES	Base of tongue	Not Available	NOT HISPANIC OR LATINO	MALE	Not Available	Negative	Midline	G3	Not Available	WHITE	Stage III	Not Applicable	Not Applicable	Not Applicable	Not Applicable	Not Applicable	Not Applicable	Stage IVA	7th	M0	N0	T3	M0	N2c	T3
TCGA-HD-8314	0.801837	58	NO	Base of tongue	Not Evaluated	NOT HISPANIC OR LATINO	MALE	Not Evaluated	Positive	Left	G4	Not Evaluated	WHITE	Stage III	Not Applicable	Not Applicable	Not Applicable	Not Applicable	Not Applicable	Not Applicable	Stage III	7th	M0	N1	T1	Not Available	N1	T1
TCGA-HD-8634	1.77425	51	YES	Oral Tongue	Unknown	NOT HISPANIC OR LATINO	FEMALE	Not Evaluated	Not Evaluated	Left	G2	Unknown	WHITE	Stage I	Not Applicable	Not Applicable	Not Applicable	Not Applicable	Not Applicable	Not Applicable	Stage I	7th	M0	NX	T1	MX	N0	T1
TCGA-HD-8635	1.11352	61	YES	Oral Tongue	Unknown	NOT HISPANIC OR LATINO	FEMALE	Not Evaluated	Negative	Right	G2	Unknown	WHITE	Stage III	Not Applicable	Not Applicable	Not Applicable	Not Applicable	Not Applicable	Not Applicable	Stage III	7th	M0	N1	T1	MX	N1	T1
TCGA-HD-A4C1	0.959464	41	NO	Buccal Mucosa	Unknown	NOT HISPANIC OR LATINO	FEMALE	Not Evaluated	Negative	Left	G1	Unknown	BLACK OR AFRICAN AMERICAN	Stage IVA	Not Applicable	Not Applicable	Not Applicable	Not Applicable	Not Applicable	Not Applicable	Stage IVA	7th	M0	N2	T3	MX	N2b	T4a
TCGA-HD-A633	0	74	YES	Oral Cavity	Unknown	NOT HISPANIC OR LATINO	MALE	Unknown	Unknown	Left	G2	Unknown	WHITE	Stage IVA	Not Applicable	Not Applicable	Not Applicable	Not Applicable	Not Applicable	Not Applicable	Stage IVA	7th	M0	N0	T4	MX	N0	T4a
TCGA-HD-A6HZ	0	79	NO	Oral Tongue	Unknown	NOT HISPANIC OR LATINO	FEMALE	Unknown	Unknown	Right	G2	Unknown	WHITE	Stage II	Not Applicable	Not Applicable	Not Applicable	Not Applicable	Not Applicable	Not Applicable	Stage III	7th	M0	N0	T2	MX	N1	T2
TCGA-HD-A6I0	2.10521	56	YES	Oral Cavity	Unknown	NOT HISPANIC OR LATINO	MALE	Unknown	Unknown	Left	G1	Unknown	WHITE	Stage III	Not Applicable	Not Applicable	Not Applicable	Not Applicable	Not Applicable	Not Applicable	Stage IVA	7th	M0	NX	T3	MX	N1	T4a
TCGA-HL-7533	3.89476	65	YES	Oral Cavity	Not Available	NOT HISPANIC OR LATINO	MALE	Positive	Not Available	Right	G3	Not Available	WHITE	Stage IVA	Not Applicable	Not Applicable	Not Applicable	Not Applicable	Not Applicable	Not Applicable	Not Available	6th	M0	N2b	T2	Not Available	Not Available	Not Available
TCGA-IQ-7631	3.19135	60	NO	Buccal Mucosa	Not Available	NOT HISPANIC OR LATINO	FEMALE	Not Available	Not Available	Right	G1	Not Available	WHITE	Stage II	Not Applicable	Not Applicable	Not Applicable	Not Applicable	Not Applicable	Not Applicable	Stage II	7th	M0	N0	T2	Not Available	N0	T2
TCGA-IQ-7632	1.89332	68	NO	Alveolar Ridge	Not Available	NOT HISPANIC OR LATINO	FEMALE	Not Available	Not Available	Left	G1	Not Available	WHITE	Stage IVA	Not Applicable	Not Applicable	Not Applicable	Not Applicable	Not Applicable	Not Applicable	Stage IVA	7th	M0	N0	T4a	M0	N0	T4a
TCGA-IQ-A61E	1.73036	55	YES	Oral Tongue	Not Available	NOT HISPANIC OR LATINO	FEMALE	Not Evaluated	Not Evaluated	Right	G2	Not Available	WHITE	Stage III	Not Applicable	Not Applicable	Not Applicable	Not Applicable	Not Applicable	Not Applicable	Stage III	7th	MX	N0	T3	MX	N0	T3
TCGA-IQ-A61G	1.03593	57	NO	Floor of mouth	Not Evaluated	HISPANIC OR LATINO	MALE	Not Evaluated	Not Evaluated	Midline	G2	Not Evaluated	WHITE	Stage IVA	Not Applicable	Not Applicable	Not Applicable	Not Applicable	Not Applicable	Not Applicable	Stage IVA	7th	MX	N2c	T4a	MX	N2c	T4a
TCGA-IQ-A61H	1.84952	76	NO	Oral Tongue	Not Evaluated	HISPANIC OR LATINO	MALE	Not Evaluated	Not Evaluated	Left	G2	Not Evaluated	WHITE	Stage II	Not Applicable	Not Applicable	Not Applicable	Not Applicable	Not Applicable	Not Applicable	Stage II	7th	MX	N0	T2	MX	N0	T2
TCGA-IQ-A61J	1.70697	54	NO	Oral Tongue	Not Evaluated	NOT HISPANIC OR LATINO	MALE	Not Evaluated	Not Evaluated	Left	G1	Not Evaluated	WHITE	Stage IVA	Not Applicable	Not Applicable	Not Applicable	Not Applicable	Not Applicable	Not Applicable	Stage IVA	7th	M0	N2b	T2	M0	N2b	T2
TCGA-IQ-A6SG	0	61	Not Available	Oral Tongue	Unknown	HISPANIC OR LATINO	FEMALE	Not Available	Not Available	Left	G2	Unknown	WHITE	Stage III	Not Applicable	Not Applicable	Not Applicable	Not Applicable	Not Applicable	Not Applicable	Stage III	7th	M0	N0	T3	M0	N0	T3
TCGA-IQ-A6SH	2.09117	55	Not Available	Oral Tongue	Not Available	NOT HISPANIC OR LATINO	MALE	Not Evaluated	Not Evaluated	Left	G1	Not Available	BLACK OR AFRICAN AMERICAN	Stage IVC	Not Applicable	Not Applicable	Not Applicable	Not Applicable	Not Applicable	Not Applicable	Stage III	7th	M1	N1	T2	M0	N1	T2
TCGA-KU-A66T	0.6709	53	NO	Floor of mouth	Not Evaluated	NOT HISPANIC OR LATINO	FEMALE	Not Evaluated	Not Evaluated	Right	G2	Not Evaluated	WHITE	Stage IVA	Not Applicable	Not Applicable	Not Applicable	Not Applicable	Not Applicable	Not Applicable	Stage IVA	7th	M0	N0	T4	MX	N0	T4
TCGA-KU-A6H8	2.5302	41	YES	Oral Tongue	Not Evaluated	NOT HISPANIC OR LATINO	MALE	Not Evaluated	Not Evaluated	Right	G3	Not Evaluated	WHITE	Stage I	Not Applicable	Not Applicable	Not Applicable	Not Applicable	Not Applicable	Not Applicable	Stage IVA	7th	M0	N0	T1	M0	N2b	T2
TCGA-MT-A51X	0.0276148	30	NO	Oral Tongue	Not Available	NOT HISPANIC OR LATINO	MALE	Not Available	Not Available	Right	G1	Not Available	WHITE	Stage IVA	Not Applicable	Not Applicable	Not Applicable	Not Applicable	Not Applicable	Not Applicable	Stage IVA	7th	M0	N2b	T1	M0	N2b	T1
TCGA-MT-A67A	3.24722	85	YES	Oral Tongue	Not Evaluated	NOT HISPANIC OR LATINO	FEMALE	Not Evaluated	Not Evaluated	Right	G2	Not Evaluated	WHITE	Stage I	Not Applicable	Not Applicable	Not Applicable	Not Applicable	Not Applicable	Not Applicable	Stage I	7th	M0	N0	T1	MX	N0	T1
TCGA-MT-A67D	3.35557	55	YES	Floor of mouth	Not Evaluated	NOT HISPANIC OR LATINO	MALE	Not Evaluated	Not Evaluated	Right	G2	Not Evaluated	WHITE	Stage II	Not Applicable	Not Applicable	Not Applicable	Not Applicable	Not Applicable	Not Applicable	Stage II	7th	M0	N0	T2	M0	N0	T2
TCGA-MT-A67F	1.14869	60	YES	Oral Cavity	Not Evaluated	NOT HISPANIC OR LATINO	FEMALE	Not Evaluated	Not Evaluated	Right	G2	Not Evaluated	WHITE	Stage IVA	Not Applicable	Not Applicable	Not Applicable	Not Applicable	Not Applicable	Not Applicable	Stage IVA	7th	MX	N0	T4	MX	N0	T4
TCGA-MT-A7BN	0.0553733	74	YES	Floor of mouth	Unknown	Unknown	MALE	Unknown	Unknown	Midline	G3	Unknown	WHITE	Stage IVA	Not Applicable	Not Applicable	Not Applicable	Not Applicable	Not Applicable	Not Applicable	Stage IVA	7th	M0	N2b	T2	Not Available	Not Available	Not Available
TCGA-MZ-A6I9	3.89903	68	YES	Base of tongue	Not Evaluated	NOT HISPANIC OR LATINO	MALE	Not Evaluated	Positive	Right	G2	Not Evaluated	WHITE	Stage IVA	Not Applicable	Not Applicable	Not Applicable	Not Applicable	Not Applicable	Not Applicable	Not Available	7th	M0	N2b	T4a	Not Available	Not Available	Not Available
TCGA-MZ-A7D7	1.65773	51	YES	Base of tongue	Unknown	NOT HISPANIC OR LATINO	MALE	Not Evaluated	Negative	Right	Not Available	Unknown	WHITE	Stage IVA	Not Applicable	Not Applicable	Not Applicable	Not Applicable	Not Applicable	Not Applicable	Stage IVA	7th	M0	N2b	T3	MX	N2b	T3
TCGA-P3-A5QA	2.04938	41	YES	Oral Tongue	Not Evaluated	Unknown	MALE	Not Evaluated	Not Evaluated	Right	G3	Not Evaluated	Unknown	Stage II	Not Applicable	Not Applicable	Not Applicable	Not Applicable	Not Applicable	Not Applicable	Stage I	6th	M0	N0	T2	MX	NX	T1
TCGA-P3-A5QE	2.36197	49	YES	Base of tongue	Not Evaluated	NOT HISPANIC OR LATINO	MALE	Not Evaluated	Not Evaluated	Right	G2	Not Evaluated	WHITE	Stage III	Not Applicable	Not Applicable	Not Applicable	Not Applicable	Not Applicable	Not Applicable	Stage III	6th	M0	N1	T1	MX	N1	T2
TCGA-P3-A5QF	2.70992	49	NO	Alveolar Ridge	Not Evaluated	NOT HISPANIC OR LATINO	MALE	Not Evaluated	Not Evaluated	Right	G2	Not Evaluated	WHITE	Stage IVA	Not Applicable	Not Applicable	Not Applicable	Not Applicable	Not Applicable	Not Applicable	Stage IVA	6th	M0	N2b	T4	MX	N2b	T4
TCGA-P3-A6T0	1.75266	47	YES	Floor of mouth	Not Evaluated	NOT HISPANIC OR LATINO	FEMALE	Not Evaluated	Not Evaluated	Right	G2	Not Evaluated	WHITE	Stage IVA	Not Applicable	Not Applicable	Not Applicable	Not Applicable	Not Applicable	Not Applicable	Stage IVA	6th	M0	N2b	T4	MX	N0	T4a
TCGA-P3-A6T2	0	45	YES	Buccal Mucosa	Not Evaluated	NOT HISPANIC OR LATINO	MALE	Not Evaluated	Not Evaluated	Left	G2	Not Evaluated	WHITE	Stage II	Not Applicable	Not Applicable	Not Applicable	Not Applicable	Not Applicable	Not Applicable	Stage IVA	6th	M0	N0	T2	MX	N2b	T3
TCGA-P3-A6T3	1.21799	49	YES	Oral Cavity	Not Evaluated	NOT HISPANIC OR LATINO	MALE	Not Evaluated	Not Evaluated	Right	G2	Not Evaluated	WHITE	Stage IVA	Not Applicable	Not Applicable	Not Applicable	Not Applicable	Not Applicable	Not Applicable	Stage IVA	6th	M0	N1	T4	MX	N2	T3
TCGA-P3-A6T4	0.870304	54	YES	Floor of mouth	Not Evaluated	NOT HISPANIC OR LATINO	MALE	Not Evaluated	Not Evaluated	Left	G2	Not Evaluated	WHITE	Stage IVA	Not Applicable	Not Applicable	Not Applicable	Not Applicable	Not Applicable	Not Applicable	Stage IVA	6th	M0	N1	T4	MX	N1	T4a
TCGA-P3-A6T5	0.946436	79	YES	Alveolar Ridge	Not Evaluated	NOT HISPANIC OR LATINO	FEMALE	Not Evaluated	Not Evaluated	Left	G2	Not Evaluated	WHITE	Stage IVA	Not Applicable	Not Applicable	Not Applicable	Not Applicable	Not Applicable	Not Applicable	Stage IVA	6th	M0	N0	T4	MX	N0	T4a
TCGA-P3-A6T6	4.24182	53	YES	Alveolar Ridge	Not Evaluated	NOT HISPANIC OR LATINO	MALE	Not Evaluated	Not Evaluated	Right	G3	Not Evaluated	WHITE	Stage IVA	Not Applicable	Not Applicable	Not Applicable	Not Applicable	Not Applicable	Not Applicable	Stage IVA	6th	M0	N0	T4	MX	NX	T4a
TCGA-P3-A6T7	1.03797	55	YES	Floor of mouth	Not Evaluated	NOT HISPANIC OR LATINO	MALE	Not Evaluated	Not Evaluated	Right	G2	Not Evaluated	WHITE	Stage III	Not Applicable	Not Applicable	Not Applicable	Not Applicable	Not Applicable	Not Applicable	Stage IVA	6th	M0	N1	T3	MX	N2b	T3
TCGA-P3-A6T8	1.384	54	YES	Floor of mouth	Not Evaluated	NOT HISPANIC OR LATINO	MALE	Not Evaluated	Not Evaluated	Midline	G3	Not Evaluated	WHITE	Stage IVA	Not Applicable	Not Applicable	Not Applicable	Not Applicable	Not Applicable	Not Applicable	Stage IVA	7th	M0	N0	T4a	MX	N2	T4a
TCGA-QK-A64Z	0	79	YES	Hard Palate	Not Evaluated	NOT HISPANIC OR LATINO	FEMALE	Not Evaluated	Not Evaluated	Right	G1	Not Evaluated	WHITE	Stage II	Not Applicable	Not Applicable	Not Applicable	Not Applicable	Not Applicable	Not Applicable	Stage IVA	7th	M0	N0	T2	MX	NX	T4
TCGA-QK-A652	2.30813	60	YES	Oral Tongue	Not Evaluated	NOT HISPANIC OR LATINO	MALE	Not Evaluated	Not Evaluated	Left	G2	Not Evaluated	WHITE	Stage II	Not Applicable	Not Applicable	Not Applicable	Not Applicable	Not Applicable	Not Applicable	Stage III	7th	M0	N0	T2	MX	N1	T1
TCGA-QK-A6IG	1.11961	69	YES	Buccal Mucosa	Not Evaluated	NOT HISPANIC OR LATINO	MALE	Not Evaluated	Not Evaluated	Right	G2	Not Evaluated	WHITE	Stage II	Not Applicable	Not Applicable	Not Applicable	Not Applicable	Not Applicable	Not Applicable	Stage III	7th	M0	N0	T2	M0	N1	T2
TCGA-QK-A6IH	1.15221	65	YES	Alveolar Ridge	Not Evaluated	NOT HISPANIC OR LATINO	FEMALE	Not Evaluated	Not Evaluated	Left	G2	Not Evaluated	WHITE	Stage IVA	Not Applicable	Not Applicable	Not Applicable	Not Applicable	Not Applicable	Not Applicable	Stage IVB	7th	M0	N1	T4a	M0	N2b	T4b
TCGA-QK-A6II	2.27954	52	YES	Floor of mouth	Not Evaluated	NOT HISPANIC OR LATINO	MALE	Not Evaluated	Not Evaluated	Left	G2	Not Evaluated	WHITE	Stage III	Not Applicable	Not Applicable	Not Applicable	Not Applicable	Not Applicable	Not Applicable	Stage IVA	7th	M0	N0	T3	M0	N2c	T4a
TCGA-QK-A6IJ	3.46245	71	YES	Floor of mouth	Not Evaluated	NOT HISPANIC OR LATINO	MALE	Negative	Not Evaluated	Left	G3	Not Evaluated	WHITE	Stage II	Not Applicable	Not Applicable	Not Applicable	Not Applicable	Not Applicable	Not Applicable	Stage III	7th	M0	N0	T2	M0	N1	T2
TCGA-QK-A6VB	1.49518	66	NO	Floor of mouth	Not Evaluated	NOT HISPANIC OR LATINO	MALE	Not Evaluated	Not Evaluated	Left	G2	Not Evaluated	WHITE	Stage IVA	Not Applicable	Not Applicable	Not Applicable	Not Applicable	Not Applicable	Not Applicable	Stage IVA	7th	M0	N0	T4a	M0	N0	T4a
TCGA-QK-A8Z7	1.32948	59	YES	Floor of mouth	Not Evaluated	NOT HISPANIC OR LATINO	MALE	Not Evaluated	Not Evaluated	Left	Not Available	Not Evaluated	BLACK OR AFRICAN AMERICAN	Stage IVA	Not Applicable	Not Applicable	Not Applicable	Not Applicable	Not Applicable	Not Applicable	Stage IVA	7th	M0	N2c	T4a	M0	N2c	T4a
TCGA-QK-A8Z9	0	56	YES	Floor of mouth	Not Evaluated	NOT HISPANIC OR LATINO	MALE	Not Evaluated	Not Evaluated	Right	G2	Not Evaluated	BLACK OR AFRICAN AMERICAN	Stage IVA	Not Applicable	Not Applicable	Not Applicable	Not Applicable	Not Applicable	Not Applicable	Stage IVA	7th	M0	N2b	T4a	M0	N2b	T4a
TCGA-QK-AA3K	1.93698	60	YES	Oral Tongue	Not Evaluated	NOT HISPANIC OR LATINO	MALE	Not Evaluated	Positive	Right	G2	Not Evaluated	BLACK OR AFRICAN AMERICAN	Stage IVA	Not Applicable	Not Applicable	Not Applicable	Not Applicable	Not Applicable	Not Applicable	Stage IVA	7th	MX	N2b	T3	MX	N2b	T3
TCGA-RS-A6TO	0	82	NO	Oral Cavity	Not Evaluated	NOT HISPANIC OR LATINO	FEMALE	Not Evaluated	Negative	Right	G2	Not Evaluated	WHITE	Stage IVA	Not Applicable	Not Applicable	Not Applicable	Not Applicable	Not Applicable	Not Applicable	Stage IVA	7th	M0	N2c	T4	M0	N2c	T4
TCGA-T2-A6WX	0.879212	73	YES	Oral Tongue	Not Evaluated	NOT HISPANIC OR LATINO	FEMALE	Not Evaluated	Not Evaluated	Left	G1	Not Evaluated	WHITE	Stage III	Not Applicable	Not Applicable	Not Applicable	Not Applicable	Not Applicable	Not Applicable	Not Available	7th	M0	N0	T3	Not Available	Not Available	Not Available
TCGA-T2-A6WZ	0.152641	53	YES	Oral Tongue	Not Evaluated	NOT HISPANIC OR LATINO	MALE	Negative	Not Evaluated	Left	G2	Not Evaluated	WHITE	Stage IVA	Not Applicable	Not Applicable	Not Applicable	Not Applicable	Not Applicable	Not Applicable	Not Available	7th	M0	N2b	T3	Not Available	N2b	T3
TCGA-T2-A6X2	0.0647403	82	YES	Alveolar Ridge	Not Evaluated	NOT HISPANIC OR LATINO	MALE	Negative	Not Evaluated	Left	G1	Not Evaluated	WHITE	Stage III	Not Applicable	Not Applicable	Not Applicable	Not Applicable	Not Applicable	Not Applicable	Stage III	7th	M0	N0	T3	MX	N0	T3
TCGA-T3-A92N	1.60668	79	NO	Floor of mouth	Not Evaluated	NOT HISPANIC OR LATINO	MALE	Unknown	Not Evaluated	Midline	G3	Not Evaluated	BLACK OR AFRICAN AMERICAN	Stage IVC	Not Applicable	Not Applicable	Not Applicable	Not Applicable	Not Applicable	Not Applicable	Stage IVA	7th	M1	N1	T1	MX	N2c	T2
TCGA-UF-A719	0.644729	54	YES	Floor of mouth	Not Evaluated	Not Evaluated	MALE	Not Evaluated	Not Evaluated	Right	G1	Not Evaluated	Unknown	Stage III	Not Applicable	Not Applicable	Not Applicable	Not Applicable	Not Applicable	Not Applicable	Stage II	7th	M0	N0	T3	M0	N0	T2
TCGA-UF-A71A	2.14974	67	NO	Floor of mouth	Not Evaluated	Not Evaluated	MALE	Not Evaluated	Not Evaluated	Midline	G1	Not Evaluated	WHITE	Stage IVA	Not Applicable	Not Applicable	Not Applicable	Not Applicable	Not Applicable	Not Applicable	Stage IVA	7th	M0	N2a	T3	M0	N2c	T4a
TCGA-UF-A71B	0.0343862	50	YES	Alveolar Ridge	Not Evaluated	Not Evaluated	MALE	Not Evaluated	Not Evaluated	Right	G2	Not Evaluated	WHITE	Stage IVA	Not Applicable	Not Applicable	Not Applicable	Not Applicable	Not Applicable	Not Applicable	Stage IVA	7th	M0	N1	T4a	M0	N0	T4
TCGA-UF-A71E	3.13055	63	YES	Floor of mouth	Not Evaluated	Not Evaluated	MALE	Not Evaluated	Not Evaluated	Left	G3	Not Evaluated	WHITE	Stage IVA	Not Applicable	Not Applicable	Not Applicable	Not Applicable	Not Applicable	Not Applicable	Stage IVA	7th	M0	N0	T4	M0	N0	T4a
TCGA-UF-A7JA	0	66	YES	Buccal Mucosa	Not Evaluated	Not Evaluated	FEMALE	Not Evaluated	Not Evaluated	Right	G2	Not Evaluated	WHITE	Stage IVA	Not Applicable	Not Applicable	Not Applicable	Not Applicable	Not Applicable	Not Applicable	Stage IVA	7th	M0	N1	T4a	M0	N1	T4a
TCGA-UF-A7JC	1.77668	42	NO	Floor of mouth	Not Evaluated	Not Evaluated	MALE	Not Evaluated	Not Evaluated	Left	G1	Not Evaluated	WHITE	Stage III	Not Applicable	Not Applicable	Not Applicable	Not Applicable	Not Applicable	Not Applicable	Stage IVA	7th	M0	N1	T3	M0	N2b	T3
TCGA-UF-A7JD	1.95318	71	YES	Buccal Mucosa	Not Evaluated	Not Evaluated	MALE	Not Evaluated	Not Evaluated	Right	G3	Not Evaluated	Unknown	Stage IVA	Not Applicable	Not Applicable	Not Applicable	Not Applicable	Not Applicable	Not Applicable	Stage IVA	7th	M0	N0	T4a	M0	N2b	T4
TCGA-UF-A7JO	0	79	NO	Floor of mouth	Not Evaluated	Not Evaluated	FEMALE	Not Evaluated	Not Evaluated	Left	G2	Not Evaluated	WHITE	Stage IVA	Not Applicable	Not Applicable	Not Applicable	Not Applicable	Not Applicable	Not Applicable	Stage IVA	6th	M0	N0	T4a	M0	N0	T4a
TCGA-UF-A7JS	2.48362	59	YES	Oral Tongue	Not Evaluated	Not Evaluated	MALE	Not Evaluated	Not Evaluated	Left	G2	Not Evaluated	WHITE	Stage IVA	Not Applicable	Not Applicable	Not Applicable	Not Applicable	Not Applicable	Not Applicable	Stage IVA	7th	M0	N2b	T3	M0	N2b	T4a
TCGA-UF-A7JT	1.3902	72	NO	Floor of mouth	Not Evaluated	Not Evaluated	FEMALE	Not Evaluated	Not Evaluated	Right	G3	Not Evaluated	WHITE	Stage IVA	Not Applicable	Not Applicable	Not Applicable	Not Applicable	Not Applicable	Not Applicable	Stage IVA	6th	M0	N0	T4a	M0	N0	T4a
TCGA-UP-A6WW	3.01496	58	YES	Oral Tongue	Not Available	HISPANIC OR LATINO	MALE	Not Available	Not Available	Right	G2	Not Available	WHITE	Stage IVA	Not Applicable	Not Applicable	Not Applicable	Not Applicable	Not Applicable	Not Applicable	Not Available	7th	MX	N2c	T2	Not Available	Not Available	Not Available
TCGA-WA-A7GZ	1.83491	58	Not Available	Floor of mouth	Not Available	NOT HISPANIC OR LATINO	MALE	Not Available	Not Available	Not Available	G2	Not Available	WHITE	Stage II	Not Applicable	Not Applicable	Not Applicable	Not Applicable	Not Applicable	Not Applicable	Not Available	7th	M0	N0	T2	Not Available	N0	T2
TCGA-WA-A7H4	2.00727	69	Not Available	Oral Tongue	Not Available	NOT HISPANIC OR LATINO	MALE	Not Available	Not Available	Right	G3	Not Available	WHITE	Stage II	Not Applicable	Not Applicable	Not Applicable	Not Applicable	Not Applicable	Not Applicable	Stage II	7th	M0	N0	T2	Not Available	N0	T2
