# Supplementary material for: A novel long non-coding RNA, AC012456.4, as a valuable and independent prognostic biomarker of survival in oral squamous cell carcinoma
Source: PeerJ. 2018 Aug 13;6:e5307. doi: 10.7717/peerj.5307 (PMC6095106; doi:10.7717/peerj.5307)
Supplement: Dataset S1 — Kaplan–Meier survival analysis with the log-rank test was used to identify relationships between the above 2493 lncRNA signatures and OSCC patient survival. Then, we determined the levels of 126 lncRNA signatures that were significantly related to DFS. [file peerj-06-5307-s005.zip]

Archive with 127 entries (126 files):
- The result of Kaplan–Meier survival analyses and log-rank tests for DFS in OSCC/
- The result of Kaplan–Meier survival analyses and log-rank tests for DFS in OSCC/AC002306.1.jpg
- The result of Kaplan–Meier survival analyses and log-rank tests for DFS in OSCC/AC005387.2.jpg
- The result of Kaplan–Meier survival analyses and log-rank tests for DFS in OSCC/AC007879.2.jpg
- The result of Kaplan–Meier survival analyses and log-rank tests for DFS in OSCC/AC009950.2.jpg
- The result of Kaplan–Meier survival analyses and log-rank tests for DFS in OSCC/AC010226.4.jpg
- The result of Kaplan–Meier survival analyses and log-rank tests for DFS in OSCC/AC012456.4.jpg
- The result of Kaplan–Meier survival analyses and log-rank tests for DFS in OSCC/AC025165.8.jpg
- The result of Kaplan–Meier survival analyses and log-rank tests for DFS in OSCC/AC091814.3.jpg
- The result of Kaplan–Meier survival analyses and log-rank tests for DFS in OSCC/AC127904.2.jpg
- The result of Kaplan–Meier survival analyses and log-rank tests for DFS in OSCC/AP003900.6.jpg
- The result of Kaplan–Meier survival analyses and log-rank tests for DFS in OSCC/BLACAT1.jpg
- The result of Kaplan–Meier survival analyses and log-rank tests for DFS in OSCC/BOK-AS1.jpg
- The result of Kaplan–Meier survival analyses and log-rank tests for DFS in OSCC/BX470102.3.jpg
- The result of Kaplan–Meier survival analyses and log-rank tests for DFS in OSCC/CASC11.jpg
- The result of Kaplan–Meier survival analyses and log-rank tests for DFS in OSCC/CH507-42P11.6.jpg
- The result of Kaplan–Meier survival analyses and log-rank tests for DFS in OSCC/CTA-384D8.31.jpg
- The result of Kaplan–Meier survival analyses and log-rank tests for DFS in OSCC/CTB-113D17.1.jpg
- The result of Kaplan–Meier survival analyses and log-rank tests for DFS in OSCC/CTB-161M19.4.jpg
- The result of Kaplan–Meier survival analyses and log-rank tests for DFS in OSCC/CTB-40H15.4.jpg
- The result of Kaplan–Meier survival analyses and log-rank tests for DFS in OSCC/CTC-527H23.3.jpg
- The result of Kaplan–Meier survival analyses and log-rank tests for DFS in OSCC/CTD-2033A16.3.jpg
- The result of Kaplan–Meier survival analyses and log-rank tests for DFS in OSCC/CTD-2227E11.1.jpg
- The result of Kaplan–Meier survival analyses and log-rank tests for DFS in OSCC/CTD-2330K9.3.jpg
- The result of Kaplan–Meier survival analyses and log-rank tests for DFS in OSCC/CTD-2535I10.1.jpg
- The result of Kaplan–Meier survival analyses and log-rank tests for DFS in OSCC/CTD-2545H1.2.jpg
- The result of Kaplan–Meier survival analyses and log-rank tests for DFS in OSCC/CTD-2619J13.17.jpg
- The result of Kaplan–Meier survival analyses and log-rank tests for DFS in OSCC/CTD-2649C14.2.jpg
- The result of Kaplan–Meier survival analyses and log-rank tests for DFS in OSCC/CTD-3157E16.1.jpg
- The result of Kaplan–Meier survival analyses and log-rank tests for DFS in OSCC/DISC1-IT1.jpg
- The result of Kaplan–Meier survival analyses and log-rank tests for DFS in OSCC/FAM230C.jpg
- The result of Kaplan–Meier survival analyses and log-rank tests for DFS in OSCC/FAM95B1.jpg
- The result of Kaplan–Meier survival analyses and log-rank tests for DFS in OSCC/FNDC1-IT1.jpg
- The result of Kaplan–Meier survival analyses and log-rank tests for DFS in OSCC/HS1BP3-IT1.jpg
- The result of Kaplan–Meier survival analyses and log-rank tests for DFS in OSCC/KB-431C1.5.jpg
- The result of Kaplan–Meier survival analyses and log-rank tests for DFS in OSCC/KIRREL-IT1.jpg
- The result of Kaplan–Meier survival analyses and log-rank tests for DFS in OSCC/LINC00052.jpg
- The result of Kaplan–Meier survival analyses and log-rank tests for DFS in OSCC/LINC00174.jpg
- The result of Kaplan–Meier survival analyses and log-rank tests for DFS in OSCC/LINC00184.jpg
- The result of Kaplan–Meier survival analyses and log-rank tests for DFS in OSCC/LINC00327.jpg
- The result of Kaplan–Meier survival analyses and log-rank tests for DFS in OSCC/LINC00705.jpg
- The result of Kaplan–Meier survival analyses and log-rank tests for DFS in OSCC/LINC00996.jpg
- The result of Kaplan–Meier survival analyses and log-rank tests for DFS in OSCC/LINC01108.jpg
- The result of Kaplan–Meier survival analyses and log-rank tests for DFS in OSCC/LINC01170.jpg
- The result of Kaplan–Meier survival analyses and log-rank tests for DFS in OSCC/LINC01343.jpg
- The result of Kaplan–Meier survival analyses and log-rank tests for DFS in OSCC/LINC01456.jpg
- The result of Kaplan–Meier survival analyses and log-rank tests for DFS in OSCC/LINC01549.jpg
- The result of Kaplan–Meier survival analyses and log-rank tests for DFS in OSCC/LINC01886.jpg
- The result of Kaplan–Meier survival analyses and log-rank tests for DFS in OSCC/LINC01925.jpg
- The result of Kaplan–Meier survival analyses and log-rank tests for DFS in OSCC/LINC01996.jpg
- The result of Kaplan–Meier survival analyses and log-rank tests for DFS in OSCC/LINC02018.jpg
- The result of Kaplan–Meier survival analyses and log-rank tests for DFS in OSCC/LINC02099.jpg
- The result of Kaplan–Meier survival analyses and log-rank tests for DFS in OSCC/LINC02137.jpg
- The result of Kaplan–Meier survival analyses and log-rank tests for DFS in OSCC/LINC02147.jpg
- The result of Kaplan–Meier survival analyses and log-rank tests for DFS in OSCC/MAGI2-AS3.jpg
- The result of Kaplan–Meier survival analyses and log-rank tests for DFS in OSCC/MIR17HG.jpg
- The result of Kaplan–Meier survival analyses and log-rank tests for DFS in OSCC/MYO16-AS1.jpg
- The result of Kaplan–Meier survival analyses and log-rank tests for DFS in OSCC/RP1-224A6.9.jpg
- The result of Kaplan–Meier survival analyses and log-rank tests for DFS in OSCC/RP1-56K13.5.jpg
- The result of Kaplan–Meier survival analyses and log-rank tests for DFS in OSCC/RP11-104O19.4.jpg
- The result of Kaplan–Meier survival analyses and log-rank tests for DFS in OSCC/RP11-1055B8.2.jpg
- The result of Kaplan–Meier survival analyses and log-rank tests for DFS in OSCC/RP11-106M3.3.jpg
- The result of Kaplan–Meier survival analyses and log-rank tests for DFS in OSCC/RP11-107M16.2.jpg
- The result of Kaplan–Meier survival analyses and log-rank tests for DFS in OSCC/RP11-108K3.2.jpg
- The result of Kaplan–Meier survival analyses and log-rank tests for DFS in OSCC/RP11-120K18.2.jpg
- The result of Kaplan–Meier survival analyses and log-rank tests for DFS in OSCC/RP11-120K24.5.jpg
- The result of Kaplan–Meier survival analyses and log-rank tests for DFS in OSCC/RP11-138E9.2.jpg
- The result of Kaplan–Meier survival analyses and log-rank tests for DFS in OSCC/RP11-146E13.4.jpg
- The result of Kaplan–Meier survival analyses and log-rank tests for DFS in OSCC/RP11-146F11.5.jpg
- The result of Kaplan–Meier survival analyses and log-rank tests for DFS in OSCC/RP11-167H9.4.jpg
- The result of Kaplan–Meier survival analyses and log-rank tests for DFS in OSCC/RP11-173C1.1.jpg
- The result of Kaplan–Meier survival analyses and log-rank tests for DFS in OSCC/RP11-17A1.3.jpg
- The result of Kaplan–Meier survival analyses and log-rank tests for DFS in OSCC/RP11-181E10.3.jpg
- The result of Kaplan–Meier survival analyses and log-rank tests for DFS in OSCC/RP11-1C8.7.jpg
- The result of Kaplan–Meier survival analyses and log-rank tests for DFS in OSCC/RP11-218E20.3.jpg
- The result of Kaplan–Meier survival analyses and log-rank tests for DFS in OSCC/RP11-256L6.3.jpg
- The result of Kaplan–Meier survival analyses and log-rank tests for DFS in OSCC/RP11-276H7.2.jpg
- The result of Kaplan–Meier survival analyses and log-rank tests for DFS in OSCC/RP11-276H7.3.jpg
- The result of Kaplan–Meier survival analyses and log-rank tests for DFS in OSCC/RP11-285G1.14.jpg
- The result of Kaplan–Meier survival analyses and log-rank tests for DFS in OSCC/RP11-286E11.1.jpg
- The result of Kaplan–Meier survival analyses and log-rank tests for DFS in OSCC/RP11-302L19.3.jpg
- The result of Kaplan–Meier survival analyses and log-rank tests for DFS in OSCC/RP11-313E19.2.jpg
- The result of Kaplan–Meier survival analyses and log-rank tests for DFS in OSCC/RP11-320G24.1.jpg
- The result of Kaplan–Meier survival analyses and log-rank tests for DFS in OSCC/RP11-321P16.1.jpg
- The result of Kaplan–Meier survival analyses and log-rank tests for DFS in OSCC/RP11-325N19.3.jpg
- The result of Kaplan–Meier survival analyses and log-rank tests for DFS in OSCC/RP11-339B21.10.jpg
- The result of Kaplan–Meier survival analyses and log-rank tests for DFS in OSCC/RP11-348J12.5.jpg
- The result of Kaplan–Meier survival analyses and log-rank tests for DFS in OSCC/RP11-38M8.1.jpg
- The result of Kaplan–Meier survival analyses and log-rank tests for DFS in OSCC/RP11-419C23.1.jpg
- The result of Kaplan–Meier survival analyses and log-rank tests for DFS in OSCC/RP11-426C22.6.jpg
- The result of Kaplan–Meier survival analyses and log-rank tests for DFS in OSCC/RP11-431J24.2.jpg
- The result of Kaplan–Meier survival analyses and log-rank tests for DFS in OSCC/RP11-434D9.2.jpg
- The result of Kaplan–Meier survival analyses and log-rank tests for DFS in OSCC/RP11-464F9.21.jpg
- The result of Kaplan–Meier survival analyses and log-rank tests for DFS in OSCC/RP11-474N24.6.jpg
- The result of Kaplan–Meier survival analyses and log-rank tests for DFS in OSCC/RP11-497D6.3.jpg
- The result of Kaplan–Meier survival analyses and log-rank tests for DFS in OSCC/RP11-529G21.2.jpg
- The result of Kaplan–Meier survival analyses and log-rank tests for DFS in OSCC/RP11-538D16.2.jpg
- The result of Kaplan–Meier survival analyses and log-rank tests for DFS in OSCC/RP11-552M14.1.jpg
- The result of Kaplan–Meier survival analyses and log-rank tests for DFS in OSCC/RP11-575F12.2.jpg
- The result of Kaplan–Meier survival analyses and log-rank tests for DFS in OSCC/RP11-598F7.6.jpg
- The result of Kaplan–Meier survival analyses and log-rank tests for DFS in OSCC/RP11-644C3.1.jpg
- The result of Kaplan–Meier survival analyses and log-rank tests for DFS in OSCC/RP11-713C5.1.jpg
- The result of Kaplan–Meier survival analyses and log-rank tests for DFS in OSCC/RP11-722M1.1.jpg
- The result of Kaplan–Meier survival analyses and log-rank tests for DFS in OSCC/RP11-732A19.9.jpg
- The result of Kaplan–Meier survival analyses and log-rank tests for DFS in OSCC/RP11-753H16.5.jpg
- The result of Kaplan–Meier survival analyses and log-rank tests for DFS in OSCC/RP11-757G1.6.jpg
- The result of Kaplan–Meier survival analyses and log-rank tests for DFS in OSCC/RP11-796E2.4.jpg
- The result of Kaplan–Meier survival analyses and log-rank tests for DFS in OSCC/RP11-797H7.5.jpg
- The result of Kaplan–Meier survival analyses and log-rank tests for DFS in OSCC/RP11-81H3.2.jpg
- The result of Kaplan–Meier survival analyses and log-rank tests for DFS in OSCC/RP11-84D1.1.jpg
- The result of Kaplan–Meier survival analyses and log-rank tests for DFS in OSCC/RP11-87C12.5.jpg
- The result of Kaplan–Meier survival analyses and log-rank tests for DFS in OSCC/RP11-897M7.1.jpg
- The result of Kaplan–Meier survival analyses and log-rank tests for DFS in OSCC/RP11-93B14.10.jpg
- The result of Kaplan–Meier survival analyses and log-rank tests for DFS in OSCC/RP11-93B14.6.jpg
- The result of Kaplan–Meier survival analyses and log-rank tests for DFS in OSCC/RP11-93B14.9.jpg
- The result of Kaplan–Meier survival analyses and log-rank tests for DFS in OSCC/RP11-94H18.1.jpg
- The result of Kaplan–Meier survival analyses and log-rank tests for DFS in OSCC/RP11-94I2.4.jpg
- The result of Kaplan–Meier survival analyses and log-rank tests for DFS in OSCC/RP11-973F15.2.jpg
- The result of Kaplan–Meier survival analyses and log-rank tests for DFS in OSCC/RP3-333A15.2.jpg
- The result of Kaplan–Meier survival analyses and log-rank tests for DFS in OSCC/RP4-568F9.6.jpg
- The result of Kaplan–Meier survival analyses and log-rank tests for DFS in OSCC/RP4-760C5.3.jpg
- The result of Kaplan–Meier survival analyses and log-rank tests for DFS in OSCC/RP5-1028L10.2.jpg
- The result of Kaplan–Meier survival analyses and log-rank tests for DFS in OSCC/RP5-1139I1.1.jpg
- The result of Kaplan–Meier survival analyses and log-rank tests for DFS in OSCC/RP5-851M4.1.jpg
- The result of Kaplan–Meier survival analyses and log-rank tests for DFS in OSCC/RP5-983L19.2.jpg
- The result of Kaplan–Meier survival analyses and log-rank tests for DFS in OSCC/SLC25A30-AS1.jpg
- The result of Kaplan–Meier survival analyses and log-rank tests for DFS in OSCC/TTC39A-AS1.jpg
