# Supplementary material for: A novel long non-coding RNA, AC012456.4, as a valuable and independent prognostic biomarker of survival in oral squamous cell carcinoma
Source: PeerJ. 2018 Aug 13;6:e5307. doi: 10.7717/peerj.5307 (PMC6095106; doi:10.7717/peerj.5307)
Supplement: Dataset S3 — Kaplan–Meierlan-Meier survival analysis with the log-rank was used to identify relationships between the above 2493 lncRNA signatures and OSCC patient survival. Then, we determined the levels of 21 lncRNA signatures that were significantly related to OS and DFS. [file peerj-06-5307-s007.zip]

Archive with 45 entries (42 files):
- 21 lncRNA signatures that were significantly related to OS and DFS/
- 21 lncRNA signatures that were significantly related to OS and DFS/21 lncRNA signatures that were significantly related to DFS/
- 21 lncRNA signatures that were significantly related to OS and DFS/21 lncRNA signatures that were significantly related to DFS/AC007879.2.jpg
- 21 lncRNA signatures that were significantly related to OS and DFS/21 lncRNA signatures that were significantly related to DFS/AC012456.4.jpg
- 21 lncRNA signatures that were significantly related to OS and DFS/21 lncRNA signatures that were significantly related to DFS/AP003900.6.jpg
- 21 lncRNA signatures that were significantly related to OS and DFS/21 lncRNA signatures that were significantly related to DFS/BOK-AS1.jpg
- 21 lncRNA signatures that were significantly related to OS and DFS/21 lncRNA signatures that were significantly related to DFS/CTB-161M19.4.jpg
- 21 lncRNA signatures that were significantly related to OS and DFS/21 lncRNA signatures that were significantly related to DFS/CTD-2033A16.3.jpg
- 21 lncRNA signatures that were significantly related to OS and DFS/21 lncRNA signatures that were significantly related to DFS/CTD-2545H1.2.jpg
- 21 lncRNA signatures that were significantly related to OS and DFS/21 lncRNA signatures that were significantly related to DFS/FAM95B1.jpg
- 21 lncRNA signatures that were significantly related to OS and DFS/21 lncRNA signatures that were significantly related to DFS/LINC01108.jpg
- 21 lncRNA signatures that were significantly related to OS and DFS/21 lncRNA signatures that were significantly related to DFS/LINC01343.jpg
- 21 lncRNA signatures that were significantly related to OS and DFS/21 lncRNA signatures that were significantly related to DFS/LINC01549.jpg
- 21 lncRNA signatures that were significantly related to OS and DFS/21 lncRNA signatures that were significantly related to DFS/RP11-181E10.3.jpg
- 21 lncRNA signatures that were significantly related to OS and DFS/21 lncRNA signatures that were significantly related to DFS/RP11-1C8.7.jpg
- 21 lncRNA signatures that were significantly related to OS and DFS/21 lncRNA signatures that were significantly related to DFS/RP11-285G1.14.jpg
- 21 lncRNA signatures that were significantly related to OS and DFS/21 lncRNA signatures that were significantly related to DFS/RP11-286E11.1.jpg
- 21 lncRNA signatures that were significantly related to OS and DFS/21 lncRNA signatures that were significantly related to DFS/RP11-464F9.21.jpg
- 21 lncRNA signatures that were significantly related to OS and DFS/21 lncRNA signatures that were significantly related to DFS/RP11-796E2.4.jpg
- 21 lncRNA signatures that were significantly related to OS and DFS/21 lncRNA signatures that were significantly related to DFS/RP11-87C12.5.jpg
- 21 lncRNA signatures that were significantly related to OS and DFS/21 lncRNA signatures that were significantly related to DFS/RP11-897M7.1.jpg
- 21 lncRNA signatures that were significantly related to OS and DFS/21 lncRNA signatures that were significantly related to DFS/RP11-93B14.9.jpg
- 21 lncRNA signatures that were significantly related to OS and DFS/21 lncRNA signatures that were significantly related to DFS/TTC39A-AS1.jpg
- 21 lncRNA signatures that were significantly related to OS and DFS/21 lncRNA signatures that were significantly related to OS/
- 21 lncRNA signatures that were significantly related to OS and DFS/21 lncRNA signatures that were significantly related to OS/AC007879.2.jpg
- 21 lncRNA signatures that were significantly related to OS and DFS/21 lncRNA signatures that were significantly related to OS/AC012456.4.jpg
- 21 lncRNA signatures that were significantly related to OS and DFS/21 lncRNA signatures that were significantly related to OS/AP003900.6.jpg
- 21 lncRNA signatures that were significantly related to OS and DFS/21 lncRNA signatures that were significantly related to OS/BOK-AS1.jpg
- 21 lncRNA signatures that were significantly related to OS and DFS/21 lncRNA signatures that were significantly related to OS/CTB-161M19.4.jpg
- 21 lncRNA signatures that were significantly related to OS and DFS/21 lncRNA signatures that were significantly related to OS/CTD-2033A16.3.jpg
- 21 lncRNA signatures that were significantly related to OS and DFS/21 lncRNA signatures that were significantly related to OS/CTD-2545H1.2.jpg
- 21 lncRNA signatures that were significantly related to OS and DFS/21 lncRNA signatures that were significantly related to OS/FAM95B1.jpg
- 21 lncRNA signatures that were significantly related to OS and DFS/21 lncRNA signatures that were significantly related to OS/LINC01108.jpg
- 21 lncRNA signatures that were significantly related to OS and DFS/21 lncRNA signatures that were significantly related to OS/LINC01343.jpg
- 21 lncRNA signatures that were significantly related to OS and DFS/21 lncRNA signatures that were significantly related to OS/LINC01549.jpg
- 21 lncRNA signatures that were significantly related to OS and DFS/21 lncRNA signatures that were significantly related to OS/RP11-181E10.3.jpg
- 21 lncRNA signatures that were significantly related to OS and DFS/21 lncRNA signatures that were significantly related to OS/RP11-1C8.7.jpg
- 21 lncRNA signatures that were significantly related to OS and DFS/21 lncRNA signatures that were significantly related to OS/RP11-285G1.14.jpg
- 21 lncRNA signatures that were significantly related to OS and DFS/21 lncRNA signatures that were significantly related to OS/RP11-286E11.1.jpg
- 21 lncRNA signatures that were significantly related to OS and DFS/21 lncRNA signatures that were significantly related to OS/RP11-464F9.21.jpg
- 21 lncRNA signatures that were significantly related to OS and DFS/21 lncRNA signatures that were significantly related to OS/RP11-796E2.4.jpg
- 21 lncRNA signatures that were significantly related to OS and DFS/21 lncRNA signatures that were significantly related to OS/RP11-87C12.5.jpg
- 21 lncRNA signatures that were significantly related to OS and DFS/21 lncRNA signatures that were significantly related to OS/RP11-897M7.1.jpg
- 21 lncRNA signatures that were significantly related to OS and DFS/21 lncRNA signatures that were significantly related to OS/RP11-93B14.9.jpg
- 21 lncRNA signatures that were significantly related to OS and DFS/21 lncRNA signatures that were significantly related to OS/TTC39A-AS1.jpg
